# Supplementary material for: A self-amplifying RNA RSV prefusion-F vaccine elicits potent immunity in pre-exposed and naïve non-human primates
Source: Nat Commun. 2024 Nov 14;15:9884. doi: 10.1038/s41467-024-54289-9 (PMC11564874; doi:10.1038/s41467-024-54289-9)
Supplement: Supplementary file 4 — Source data [file 41467_2024_54289_MOESM4_ESM.xlsx]

## Sheet: Figure 1
Fig 1B.	RSV.F Expression (Total)					Fig 1C.	RSV.F expression (Surface)
Dose (ng)	Batch 1		Batch 2			Dose (ng)	Batch 1		Batch 2
0	0.018	0.024	0.026	0.025		0	0.099	0.08	0.081	0.043
6.25	88.1	86.3	87.2	85		6.25	81.6	76.1	80.5	78.2
12.5	94.6	93.7	93.9	92.1		12.5	91.9	89.7	90.5	86.6
25	95.4	94.7	95.4	94.1		25	94	92.6	92.9	91.9

## Sheet: Figure 2
Fig 2B.										Fig 2C.
Animal number	SMARRT.RSV.preF (0.1mcg)		SMARRT.RSV.preF (1mcg)		SMARRT.RSV.preF (10mcg)		Ad26.RSV.preF			Animal number	SMARRT.RSV.preF (0.1mcg)		SMARRT.RSV.preF (1mcg)		SMARRT.RSV.preF (10mcg)		Ad26.RSV.preF
	Replicate 1	Replicate 2	Replicate 1	Replicate 2	Replicate 1	Replicate 2	Replicate 1	Replicate 2			Replicate 1	Replicate 2	Replicate 1	Replicate 2	Replicate 1	Replicate 2	Replicate 1	Replicate 2
1	8.959	12.517								1	3.471661	4.712658
2	8.928	12.936								2	3.423952	4.809297
3	9.655	13.975								3	3.385988	4.65372
4	8.712	12.921								4	3.305455	4.553742
5	8.739	13.6								5	3.159741	4.583415
6	9.305	14.757								6	3.407587	4.494749
7	9.916	12.546								7	3.38947	4.447558
8	8.932	14.52								8	3.731142	4.548182
9			9.514	14.275						9			4.024577	4.8197
10			9.808	13.42						10			3.831847	4.755823
11			10.234	14.852						11			3.752275	4.92242
12			9.83	13.145						12			3.889722	4.882625
13			9.961	14.317						13			3.593376	4.738014
14			10.482	13.54						14			3.911378	5.10351
15			10.012	14.259						15			3.631828	4.753791
16			10.573	13.571						16			3.814486	4.66876
17					13.024	15.531				17					4.563154	4.93845
18					14.185	16.639				18					4.388435	5.092594
19					14.408	14.996				19					4.642136	5.003166
20					12.415	14.545				20					4.889412	4.987273
21					13.329	16.671				21					4.821224	5.144802
22					11.962	14.87				22					4.48761	5.009017
23					13.339	14.472				23					4.401141	4.841204
24					14.291	17.912				24					4.506618	5.1061
25							8.733	9.084		25							3.248853	3.541432
26							8.432	8.369		26							3.449306	3.561632
27							8.378	10.172		27							3.122005	3.806056
28							9.015	10.798		28							3.190647	3.646285
29							8.432	9.251		29							3.415402	3.632309
Fig 2D.	Gated on Live CD3+CD8+ T-cells
	%-IFNg+IL2+TNFa+		%-IFNg+IL2+TNFa-		%-IFNg+IL2-TNFa+		%-IFNg-IL2+TNFa+		%-IFNg-IL2+TNFa-		%-IFNg+IL2-TNFa-		%-IFNg-IL2-TNFa+
Animal number	Peptide	Medium	Peptide	Medium	Peptide	Medium	Peptide	Medium	Peptide	Medium	Peptide	Medium	Peptide	Medium
17	2.04	0	0.017	0	8.54	0.023	0.00826	0	0.041	0.03	2.58	0.091	1	0.13
18	1.13	0	0.012	0	9.06	0.011	0.027	0.011	0.042	0.028	2.56	0.056	0.99	0.26
19	1.34	0	0.028	0	5.28	0.00628	0.032	0	0.028	0.019	1.46	0.094	1.16	0.24
20	1.35	0	0.015	0	7.16	0.00546	0.03	0.027	0.037	0.038	1.87	0.098	0.92	0.2
21	0.54	0	0.00476	0	7.22	0.028	0.00476	0	0.048	0	2.79	0.064	1.21	0.33
22	1.1	0	0.018	0.00603	11	0.00603	0.012	0.012	0.03	0.042	3.29	0.066	0.99	0.24
23	1.56	0	0.04	0	6.42	0	0.02	0.01	0.027	0.025	2.48	0.087	0.8	0.21
24	1.69	0	0.054	0	10.8	0.011	0.015	0.017	0.049	0.017	3.97	0.057	1.16	0.29
	Gated on Live CD3+CD4+ T-cells
	%-IFNg+IL2+TNFa+		%-IFNg+IL2+TNFa-		%-IFNg+IL2-TNFa+		%-IFNg-IL2+TNFa+		%-IFNg-IL2+TNFa-		%-IFNg+IL2-TNFa-		%-IFNg-IL2-TNFa+
Animal number	Peptide	Medium	Peptide	Medium	Peptide	Medium	Peptide	Medium	Peptide	Medium	Peptide	Medium	Peptide	Medium
17	0.34	0	0.021	0	0.095	0	0.2	0.00955	0.04	0.024	0.042	0.014	0.33	0.062
18	0.3	0	0.012	0	0.094	0	0.21	0.00756	0.053	0.011	0.084	0.026	0.24	0.11
19	0.57	0	0.023	0	0.13	0.00379	0.31	0.019	0.041	0.00379	0.074	0.03	0.4	0.095
20	0.41	0	0.013	0	0.079	0	0.29	0.00716	0.036	0.014	0.044	0.029	0.35	0.061
21	0.3	0	0.01	0	0.1	0	0.3	0.00505	0.031	0.035	0.07	0.035	0.36	0.091
22	0.25	0.0041	0.012	0.0041	0.083	0	0.19	0	0.071	0.057	0.079	0.037	0.21	0.037
23	0.44	0	0.022	0	0.13	0	0.19	0	0.047	0.024	0.067	0.042	0.26	0.042
24	0.29	0	0.042	0	0.16	0	0.23	0.00612	0.078	0.049	0.057	0.055	0.57	0.073

## Sheet: Figure 3
Fig 3B.	RSV.CL57 VNA						Fig 3C.	VNA (Area under the curve)
Animal	Week	RSV pre-exposed status	Vaccine	Dose (in mcg)	IC50 (log2)		Animal	RSV pre-exposed status	Vaccine	Dose (in mcg)	AUC
1606161	0	Yes	PRPM	50	7.302		1606161	Yes	PRPM	50	5.063698
1607427	0	Yes	PRPM	50	6.616		1607427	Yes	PRPM	50	4.814454
1608515	0	Yes	PRPM	50	6.527		1608515	Yes	PRPM	50	4.883249
1609566	0	Yes	PRPM	50	7.226		1609566	Yes	PRPM	50	4.787746
1606161	1	Yes	PRPM	50	14.014		1605751	Yes	SMARRT.RSV.preF	1	4.286196
1607427	1	Yes	PRPM	50	12.478		1608406	Yes	SMARRT.RSV.preF	1	3.852155
1608515	1	Yes	PRPM	50	13.716		1608557	Yes	SMARRT.RSV.preF	1	4.345066
1609566	1	Yes	PRPM	50	14.217		1609188	Yes	SMARRT.RSV.preF	1	4.035443
1606161	2	Yes	PRPM	50	14.243		1606195	Yes	SMARRT.RSV.preF	10	4.650286
1607427	2	Yes	PRPM	50	13.492		1608115	Yes	SMARRT.RSV.preF	10	4.600144
1608515	2	Yes	PRPM	50	14.325		1609092	Yes	SMARRT.RSV.preF	10	4.771416
1609566	2	Yes	PRPM	50	13.331		1609984	Yes	SMARRT.RSV.preF	10	4.188944
1606161	4	Yes	PRPM	50	13.749		1607503	No	SMARRT.RSV.preF	10	3.949134
1607427	4	Yes	PRPM	50	12.382		1608505	No	SMARRT.RSV.preF	10	3.407587
1608515	4	Yes	PRPM	50	12.945		1608526	No	SMARRT.RSV.preF	10	3.491188
1609566	4	Yes	PRPM	50	12.005		1608984	No	SMARRT.RSV.preF	10	3.144732
1606161	8	Yes	PRPM	50	12.416
1607427	8	Yes	PRPM	50	12.023
1608515	8	Yes	PRPM	50	10.468
1609566	8	Yes	PRPM	50	11.449
1606161	12	Yes	PRPM	50	11.758
1607427	12	Yes	PRPM	50	12.219
1608515	12	Yes	PRPM	50	10.46
1609566	12	Yes	PRPM	50	10.667
1605751	0	Yes	SMARRT.RSV.preF	1	5.749
1608406	0	Yes	SMARRT.RSV.preF	1	6.139
1608557	0	Yes	SMARRT.RSV.preF	1	7.388
1609188	0	Yes	SMARRT.RSV.preF	1	5.623
1605751	1	Yes	SMARRT.RSV.preF	1	8.899
1608406	1	Yes	SMARRT.RSV.preF	1	9.879
1608557	1	Yes	SMARRT.RSV.preF	1	9.478
1609188	1	Yes	SMARRT.RSV.preF	1	9.93
1605751	2	Yes	SMARRT.RSV.preF	1	11.503
1608406	2	Yes	SMARRT.RSV.preF	1	10.18
1608557	2	Yes	SMARRT.RSV.preF	1	12.122
1609188	2	Yes	SMARRT.RSV.preF	1	11.05
1605751	4	Yes	SMARRT.RSV.preF	1	10.96
1608406	4	Yes	SMARRT.RSV.preF	1	9.388
1608557	4	Yes	SMARRT.RSV.preF	1	11.349
1609188	4	Yes	SMARRT.RSV.preF	1	9.857
1605751	8	Yes	SMARRT.RSV.preF	1	10.63
1608406	8	Yes	SMARRT.RSV.preF	1	8.835
1608557	8	Yes	SMARRT.RSV.preF	1	10.323
1609188	8	Yes	SMARRT.RSV.preF	1	9.416
1605751	12	Yes	SMARRT.RSV.preF	1	10.074
1608406	12	Yes	SMARRT.RSV.preF	1	8.132
1608557	12	Yes	SMARRT.RSV.preF	1	9.733
1609188	12	Yes	SMARRT.RSV.preF	1	9.174
1606195	0	Yes	SMARRT.RSV.preF	10	6.285
1608115	0	Yes	SMARRT.RSV.preF	10	6.777
1609092	0	Yes	SMARRT.RSV.preF	10	6.629
1609984	0	Yes	SMARRT.RSV.preF	10	4.489
1606195	1	Yes	SMARRT.RSV.preF	10	11.292
1608115	1	Yes	SMARRT.RSV.preF	10	10.976
1609092	1	Yes	SMARRT.RSV.preF	10	12.755
1609984	1	Yes	SMARRT.RSV.preF	10	8.365
1606195	2	Yes	SMARRT.RSV.preF	10	12.81
1608115	2	Yes	SMARRT.RSV.preF	10	12.917
1609092	2	Yes	SMARRT.RSV.preF	10	13.523
1609984	2	Yes	SMARRT.RSV.preF	10	10.98
1606195	4	Yes	SMARRT.RSV.preF	10	12.609
1608115	4	Yes	SMARRT.RSV.preF	10	12.163
1609092	4	Yes	SMARRT.RSV.preF	10	12.975
1609984	4	Yes	SMARRT.RSV.preF	10	11.116
1606195	8	Yes	SMARRT.RSV.preF	10	11.224
1608115	8	Yes	SMARRT.RSV.preF	10	11.21
1609092	8	Yes	SMARRT.RSV.preF	10	11.121
1609984	8	Yes	SMARRT.RSV.preF	10	10.003
1606195	12	Yes	SMARRT.RSV.preF	10	10.584
1608115	12	Yes	SMARRT.RSV.preF	10	10.512
1609092	12	Yes	SMARRT.RSV.preF	10	9.446
1609984	12	Yes	SMARRT.RSV.preF	10	9.363
1607503	0	No	SMARRT.RSV.preF	10	4
1608505	0	No	SMARRT.RSV.preF	10	4
1608526	0	No	SMARRT.RSV.preF	10	4
1608984	0	No	SMARRT.RSV.preF	10	4.393
1607503	1	No	SMARRT.RSV.preF	10	5.982
1608505	1	No	SMARRT.RSV.preF	10	4.914
1608526	1	No	SMARRT.RSV.preF	10	4.965
1608984	1	No	SMARRT.RSV.preF	10	4.163
1607503	2	No	SMARRT.RSV.preF	10	9.681
1608505	2	No	SMARRT.RSV.preF	10	6.36
1608526	2	No	SMARRT.RSV.preF	10	6.894
1608984	2	No	SMARRT.RSV.preF	10	6.502
1607503	4	No	SMARRT.RSV.preF	10	10.134
1608505	4	No	SMARRT.RSV.preF	10	7.546
1608526	4	No	SMARRT.RSV.preF	10	8.172
1608984	4	No	SMARRT.RSV.preF	10	6.985
1607503	8	No	SMARRT.RSV.preF	10	9.712
1608505	8	No	SMARRT.RSV.preF	10	8.315
1608526	8	No	SMARRT.RSV.preF	10	8.712
1608984	8	No	SMARRT.RSV.preF	10	7.199
1607503	12	No	SMARRT.RSV.preF	10	8.759
1608505	12	No	SMARRT.RSV.preF	10	8.13
1608526	12	No	SMARRT.RSV.preF	10	7.403
1608984	12	No	SMARRT.RSV.preF	10	7.041
Fig 3D.	RSV.preF ELISA						Fig 3E.	Anti-RSVpreF IgA antibodies_Nasal swabs
Animal	Week	RSV pre-exposed status	Vaccine	Dose (in mcg)	Rel.Pot titer (log10)		Animal	RSV pre-exposed status	Vaccine	Dose (in mcg)	Endpoint titer (log10)
1607427	0	Yes	PRPM	50	2.301		1606161	Yes	PRPM	50	0
1606161	0	Yes	PRPM	50	2.37075		1607427	Yes	PRPM	50	1.834
1608515	0	Yes	PRPM	50	2.301		1608515	Yes	PRPM	50	1.383
1609566	0	Yes	PRPM	50	2.487364		1609566	Yes	PRPM	50	0.383
1607427	1	Yes	PRPM	50	4.428971		1605751	Yes	SMARRT.RSV.preF	1	1.095
1606161	1	Yes	PRPM	50	4.554955		1608406	Yes	SMARRT.RSV.preF	1	0
1608515	1	Yes	PRPM	50	4.705622		1608557	Yes	SMARRT.RSV.preF	1	1.084
1609566	1	Yes	PRPM	50	4.59491		1609188	Yes	SMARRT.RSV.preF	1	1.03
1607427	2	Yes	PRPM	50	4.372984		1606195	Yes	SMARRT.RSV.preF	10	0.594
1606161	2	Yes	PRPM	50	4.537554		1608115	Yes	SMARRT.RSV.preF	10	1.329
1608515	2	Yes	PRPM	50	4.708514		1609092	Yes	SMARRT.RSV.preF	10	1.281
1609566	2	Yes	PRPM	50	4.574627		1609984	Yes	SMARRT.RSV.preF	10	0.781
1607427	4	Yes	PRPM	50	4.207557		1607503	No	SMARRT.RSV.preF	10	0.971
1606161	4	Yes	PRPM	50	4.473527		1608505	No	SMARRT.RSV.preF	10	0
1608515	4	Yes	PRPM	50	4.196803		1608526	No	SMARRT.RSV.preF	10	0
1609566	4	Yes	PRPM	50	3.912139		1608984	No	SMARRT.RSV.preF	10	0
1607427	8	Yes	PRPM	50	3.783035
1606161	8	Yes	PRPM	50	3.858153
1608515	8	Yes	PRPM	50	3.657574
1609566	8	Yes	PRPM	50	3.707863
1607427	12	Yes	PRPM	50	3.742595
1606161	12	Yes	PRPM	50	3.752273
1608515	12	Yes	PRPM	50	3.470186
1609566	12	Yes	PRPM	50	3.401086
1608406	0	Yes	SMARRT.RSV.preF	1	2.301
1609188	0	Yes	SMARRT.RSV.preF	1	2.301
1605751	0	Yes	SMARRT.RSV.preF	1	2.301
1608557	0	Yes	SMARRT.RSV.preF	1	2.403939
1608406	1	Yes	SMARRT.RSV.preF	1	3.591702
1609188	1	Yes	SMARRT.RSV.preF	1	3.387532
1605751	1	Yes	SMARRT.RSV.preF	1	2.748266
1608557	1	Yes	SMARRT.RSV.preF	1	3.461498
1608406	2	Yes	SMARRT.RSV.preF	1	3.70918
1609188	2	Yes	SMARRT.RSV.preF	1	3.587651
1605751	2	Yes	SMARRT.RSV.preF	1	3.565156
1608557	2	Yes	SMARRT.RSV.preF	1	3.965495
1608406	4	Yes	SMARRT.RSV.preF	1	3.391899
1609188	4	Yes	SMARRT.RSV.preF	1	3.178977
1605751	4	Yes	SMARRT.RSV.preF	1	3.507153
1608557	4	Yes	SMARRT.RSV.preF	1	3.767283
1608406	8	Yes	SMARRT.RSV.preF	1	3.069693
1609188	8	Yes	SMARRT.RSV.preF	1	3.237043
1605751	8	Yes	SMARRT.RSV.preF	1	3.380889
1608557	8	Yes	SMARRT.RSV.preF	1	3.498313
1608406	12	Yes	SMARRT.RSV.preF	1	2.829912
1609188	12	Yes	SMARRT.RSV.preF	1	2.869626
1605751	12	Yes	SMARRT.RSV.preF	1	3.166899
1608557	12	Yes	SMARRT.RSV.preF	1	3.22809
1609984	0	Yes	SMARRT.RSV.preF	10	2.301
1606195	0	Yes	SMARRT.RSV.preF	10	2.301
1608115	0	Yes	SMARRT.RSV.preF	10	2.665038
1609092	0	Yes	SMARRT.RSV.preF	10	2.312033
1609984	1	Yes	SMARRT.RSV.preF	10	2.928606
1606195	1	Yes	SMARRT.RSV.preF	10	4.905171
1608115	1	Yes	SMARRT.RSV.preF	10	3.948595
1609092	1	Yes	SMARRT.RSV.preF	10	4.376635
1609984	2	Yes	SMARRT.RSV.preF	10	3.772964
1606195	2	Yes	SMARRT.RSV.preF	10	4.231243
1608115	2	Yes	SMARRT.RSV.preF	10	4.574526
1609092	2	Yes	SMARRT.RSV.preF	10	4.631866
1609984	4	Yes	SMARRT.RSV.preF	10	3.71513
1606195	4	Yes	SMARRT.RSV.preF	10	4.261304
1608115	4	Yes	SMARRT.RSV.preF	10	4.423771
1609092	4	Yes	SMARRT.RSV.preF	10	4.363164
1609984	8	Yes	SMARRT.RSV.preF	10	3.372147
1606195	8	Yes	SMARRT.RSV.preF	10	3.897727
1608115	8	Yes	SMARRT.RSV.preF	10	4.054277
1609092	8	Yes	SMARRT.RSV.preF	10	3.801226
1609984	12	Yes	SMARRT.RSV.preF	10	2.894391
1606195	12	Yes	SMARRT.RSV.preF	10	3.607769
1608115	12	Yes	SMARRT.RSV.preF	10	3.844564
1609092	12	Yes	SMARRT.RSV.preF	10	3.21353
1607503	0	No	SMARRT.RSV.preF	10	2.301
1608505	0	No	SMARRT.RSV.preF	10	2.301
1608526	0	No	SMARRT.RSV.preF	10	2.301
1608984	0	No	SMARRT.RSV.preF	10	2.301
1607503	1	No	SMARRT.RSV.preF	10	2.301
1608505	1	No	SMARRT.RSV.preF	10	2.301
1608526	1	No	SMARRT.RSV.preF	10	2.301
1608984	1	No	SMARRT.RSV.preF	10	2.301
1607503	2	No	SMARRT.RSV.preF	10	3.34393
1608505	2	No	SMARRT.RSV.preF	10	2.301
1608526	2	No	SMARRT.RSV.preF	10	2.406265
1608984	2	No	SMARRT.RSV.preF	10	2.507806
1607503	4	No	SMARRT.RSV.preF	10	3.764656
1608505	4	No	SMARRT.RSV.preF	10	2.741239
1608526	4	No	SMARRT.RSV.preF	10	3.035731
1608984	4	No	SMARRT.RSV.preF	10	2.484388
1607503	8	No	SMARRT.RSV.preF	10	3.525022
1608505	8	No	SMARRT.RSV.preF	10	2.719516
1608526	8	No	SMARRT.RSV.preF	10	3.187207
1608984	8	No	SMARRT.RSV.preF	10	2.357562
1607503	12	No	SMARRT.RSV.preF	10	3.543388
1608505	12	No	SMARRT.RSV.preF	10	2.590981
1608526	12	No	SMARRT.RSV.preF	10	2.726137
1608984	12	No	SMARRT.RSV.preF	10	2.301

## Sheet: Figure 4
Fig 4A.	RSV.F_IFNg ELISPOT						Fig 4B.	RSV.F specific memory T-cells
Animal	Week	RSV pre-exposed status	Vaccine	Dose (in mcg)	SFU/10^6 cells (log10)		Animal	Week	RSV pre-exposed status	Vaccine	Dose (in mcg)	T-cell phenotype	Frequencies (in %)
1607427	0	Yes	PRPM	50	50		1607427	0	Yes	PRPM	50	CD4	0.279
1606161	0	Yes	PRPM	50	538		1606161	0	Yes	PRPM	50	CD4	0.107
1608515	0	Yes	PRPM	50	1145		1608515	0	Yes	PRPM	50	CD4	0.392
1609566	0	Yes	PRPM	50	93		1609566	0	Yes	PRPM	50	CD4	0.145
1607427	2	Yes	PRPM	50	50		1607427	4	Yes	PRPM	50	CD4	0.301
1606161	2	Yes	PRPM	50	378		1606161	4	Yes	PRPM	50	CD4	0.301
1608515	2	Yes	PRPM	50	467		1608515	4	Yes	PRPM	50	CD4	0.23
1609566	2	Yes	PRPM	50	50		1609566	4	Yes	PRPM	50	CD4	0.17
1607427	4	Yes	PRPM	50	50		1608406	0	Yes	SMARRT.RSV.preF	1	CD4	0.029
1606161	4	Yes	PRPM	50	380		1609188	0	Yes	SMARRT.RSV.preF	1	CD4	0.116
1608515	4	Yes	PRPM	50	303		1605751	0	Yes	SMARRT.RSV.preF	1	CD4	0.206
1609566	4	Yes	PRPM	50	50		1608557	0	Yes	SMARRT.RSV.preF	1	CD4	0.075
1607427	8	Yes	PRPM	50	50		1608406	4	Yes	SMARRT.RSV.preF	1	CD4	0.47
1606161	8	Yes	PRPM	50	320		1609188	4	Yes	SMARRT.RSV.preF	1	CD4	0.082
1608515	8	Yes	PRPM	50	225		1605751	4	Yes	SMARRT.RSV.preF	1	CD4	1.16
1609566	8	Yes	PRPM	50	50		1608557	4	Yes	SMARRT.RSV.preF	1	CD4	0.31
1607427	12	Yes	PRPM	50	50		1609984	0	Yes	SMARRT.RSV.preF	10	CD4	NA
1606161	12	Yes	PRPM	50	222		1606195	0	Yes	SMARRT.RSV.preF	10	CD4	0.293
1608515	12	Yes	PRPM	50	118		1608115	0	Yes	SMARRT.RSV.preF	10	CD4	0.331
1609566	12	Yes	PRPM	50	50		1609092	0	Yes	SMARRT.RSV.preF	10	CD4	0.077
1608406	0	Yes	SMARRT.RSV.preF	1	50		1609984	4	Yes	SMARRT.RSV.preF	10	CD4	1.44
1609188	0	Yes	SMARRT.RSV.preF	1	50		1606195	4	Yes	SMARRT.RSV.preF	10	CD4	0.95
1605751	0	Yes	SMARRT.RSV.preF	1	107		1608115	4	Yes	SMARRT.RSV.preF	10	CD4	0.8
1608557	0	Yes	SMARRT.RSV.preF	1	65		1609092	4	Yes	SMARRT.RSV.preF	10	CD4	NA
1608406	2	Yes	SMARRT.RSV.preF	1	50		1607503	0	No	SMARRT.RSV.preF	10	CD4	0.141
1609188	2	Yes	SMARRT.RSV.preF	1	50		1608505	0	No	SMARRT.RSV.preF	10	CD4	0.073
1605751	2	Yes	SMARRT.RSV.preF	1	463		1608526	0	No	SMARRT.RSV.preF	10	CD4	0.04
1608557	2	Yes	SMARRT.RSV.preF	1	117		1608984	0	No	SMARRT.RSV.preF	10	CD4	0.082
1608406	4	Yes	SMARRT.RSV.preF	1	323		1607503	4	No	SMARRT.RSV.preF	10	CD4	0.56
1609188	4	Yes	SMARRT.RSV.preF	1	50		1608505	4	No	SMARRT.RSV.preF	10	CD4	0.182
1605751	4	Yes	SMARRT.RSV.preF	1	1108		1608526	4	No	SMARRT.RSV.preF	10	CD4	0.37
1608557	4	Yes	SMARRT.RSV.preF	1	135		1608984	4	No	SMARRT.RSV.preF	10	CD4	0.25
1608406	8	Yes	SMARRT.RSV.preF	1	173		1607427	0	Yes	PRPM	50	CD8	0.032
1609188	8	Yes	SMARRT.RSV.preF	1	50		1606161	0	Yes	PRPM	50	CD8	0.36177
1605751	8	Yes	SMARRT.RSV.preF	1	1267		1608515	0	Yes	PRPM	50	CD8	0.324
1608557	8	Yes	SMARRT.RSV.preF	1	135		1609566	0	Yes	PRPM	50	CD8	0.06383
1608406	12	Yes	SMARRT.RSV.preF	1	270		1607427	4	Yes	PRPM	50	CD8	0.192
1609188	12	Yes	SMARRT.RSV.preF	1	50		1606161	4	Yes	PRPM	50	CD8	0.111
1605751	12	Yes	SMARRT.RSV.preF	1	998		1608515	4	Yes	PRPM	50	CD8	0.063
1608557	12	Yes	SMARRT.RSV.preF	1	95		1609566	4	Yes	PRPM	50	CD8	0.051
1609984	0	Yes	SMARRT.RSV.preF	10	50		1608406	0	Yes	SMARRT.RSV.preF	1	CD8	0.502
1606195	0	Yes	SMARRT.RSV.preF	10	98		1609188	0	Yes	SMARRT.RSV.preF	1	CD8	0.40631
1608115	0	Yes	SMARRT.RSV.preF	10	125		1605751	0	Yes	SMARRT.RSV.preF	1	CD8	0.117
1609092	0	Yes	SMARRT.RSV.preF	10	68		1608557	0	Yes	SMARRT.RSV.preF	1	CD8	0.004
1609984	2	Yes	SMARRT.RSV.preF	10	563		1608406	4	Yes	SMARRT.RSV.preF	1	CD8	0.71
1606195	2	Yes	SMARRT.RSV.preF	10	640		1609188	4	Yes	SMARRT.RSV.preF	1	CD8	0.063
1608115	2	Yes	SMARRT.RSV.preF	10	548		1605751	4	Yes	SMARRT.RSV.preF	1	CD8	0.61
1609092	2	Yes	SMARRT.RSV.preF	10	237		1608557	4	Yes	SMARRT.RSV.preF	1	CD8	0.013
1609984	4	Yes	SMARRT.RSV.preF	10	795		1609984	0	Yes	SMARRT.RSV.preF	10	CD8	NA
1606195	4	Yes	SMARRT.RSV.preF	10	678		1606195	0	Yes	SMARRT.RSV.preF	10	CD8	0.103
1608115	4	Yes	SMARRT.RSV.preF	10	1010		1608115	0	Yes	SMARRT.RSV.preF	10	CD8	0.05
1609092	4	Yes	SMARRT.RSV.preF	10	247		1609092	0	Yes	SMARRT.RSV.preF	10	CD8	0.168
1609984	8	Yes	SMARRT.RSV.preF	10	613		1609984	4	Yes	SMARRT.RSV.preF	10	CD8	0.99
1606195	8	Yes	SMARRT.RSV.preF	10	328		1606195	4	Yes	SMARRT.RSV.preF	10	CD8	0.19
1608115	8	Yes	SMARRT.RSV.preF	10	1205		1608115	4	Yes	SMARRT.RSV.preF	10	CD8	0.69
1609092	8	Yes	SMARRT.RSV.preF	10	175		1609092	4	Yes	SMARRT.RSV.preF	10	CD8	NA
1609984	12	Yes	SMARRT.RSV.preF	10	330		1607503	0	No	SMARRT.RSV.preF	10	CD8	0.25825
1606195	12	Yes	SMARRT.RSV.preF	10	315		1608505	0	No	SMARRT.RSV.preF	10	CD8	0.03516
1608115	12	Yes	SMARRT.RSV.preF	10	517		1608526	0	No	SMARRT.RSV.preF	10	CD8	0.172
1609092	12	Yes	SMARRT.RSV.preF	10	110		1608984	0	No	SMARRT.RSV.preF	10	CD8	0.066
1607503	0	No	SMARRT.RSV.preF	10	50		1607503	4	No	SMARRT.RSV.preF	10	CD8	0.361
1608505	0	No	SMARRT.RSV.preF	10	50		1608505	4	No	SMARRT.RSV.preF	10	CD8	0.39
1608526	0	No	SMARRT.RSV.preF	10	50		1608526	4	No	SMARRT.RSV.preF	10	CD8	0.004
1608984	0	No	SMARRT.RSV.preF	10	50		1608984	4	No	SMARRT.RSV.preF	10	CD8	0.192
1607503	2	No	SMARRT.RSV.preF	10	50
1608505	2	No	SMARRT.RSV.preF	10	50
1608526	2	No	SMARRT.RSV.preF	10	68
1608984	2	No	SMARRT.RSV.preF	10	72
1607503	4	No	SMARRT.RSV.preF	10	157
1608505	4	No	SMARRT.RSV.preF	10	303
1608526	4	No	SMARRT.RSV.preF	10	130
1608984	4	No	SMARRT.RSV.preF	10	55
1607503	8	No	SMARRT.RSV.preF	10	255
1608505	8	No	SMARRT.RSV.preF	10	105
1608526	8	No	SMARRT.RSV.preF	10	137
1608984	8	No	SMARRT.RSV.preF	10	52
1607503	12	No	SMARRT.RSV.preF	10	130
1608505	12	No	SMARRT.RSV.preF	10	50
1608526	12	No	SMARRT.RSV.preF	10	65
1608984	12	No	SMARRT.RSV.preF	10	50
Fig 4C	CD4_Polyfunctionality_SPICE
Animal	RSV pre-exposed status	Vaccine	Dose (in mcg)	CD107a	IFNg	IL2	TNFa	Value
1607427	Yes	PRPM	50	+	+	+	+	0.001
1606161	Yes	PRPM	50	+	+	+	+	0.001
1608515	Yes	PRPM	50	+	+	+	+	0.015
1609566	Yes	PRPM	50	+	+	+	+	0.001
1607427	Yes	PRPM	50	+	+	+	-	0.001
1606161	Yes	PRPM	50	+	+	+	-	0.001
1608515	Yes	PRPM	50	+	+	+	-	0.0025
1609566	Yes	PRPM	50	+	+	+	-	0.001
1607427	Yes	PRPM	50	+	+	-	+	0.024
1606161	Yes	PRPM	50	+	+	-	+	0.001
1608515	Yes	PRPM	50	+	+	-	+	0.006
1609566	Yes	PRPM	50	+	+	-	+	0.032
1607427	Yes	PRPM	50	+	+	-	-	0.001
1606161	Yes	PRPM	50	+	+	-	-	0.0015
1608515	Yes	PRPM	50	+	+	-	-	0.001
1609566	Yes	PRPM	50	+	+	-	-	0.001
1607427	Yes	PRPM	50	+	-	+	+	0.001
1606161	Yes	PRPM	50	+	-	+	+	0.015
1608515	Yes	PRPM	50	+	-	+	+	0.0025
1609566	Yes	PRPM	50	+	-	+	+	0.001
1607427	Yes	PRPM	50	+	-	+	-	0.001
1606161	Yes	PRPM	50	+	-	+	-	0.0033
1608515	Yes	PRPM	50	+	-	+	-	0.001
1609566	Yes	PRPM	50	+	-	+	-	0.0015
1607427	Yes	PRPM	50	+	-	-	+	0.001
1606161	Yes	PRPM	50	+	-	-	+	0.0098
1608515	Yes	PRPM	50	+	-	-	+	0.0026
1609566	Yes	PRPM	50	+	-	-	+	0.0031
1607427	Yes	PRPM	50	+	-	-	-	0.001
1606161	Yes	PRPM	50	+	-	-	-	0.001
1608515	Yes	PRPM	50	+	-	-	-	0.001
1609566	Yes	PRPM	50	+	-	-	-	0.01
1607427	Yes	PRPM	50	-	+	+	+	0.0026
1606161	Yes	PRPM	50	-	+	+	+	0.0089
1608515	Yes	PRPM	50	-	+	+	+	0.0075
1609566	Yes	PRPM	50	-	+	+	+	0.003
1607427	Yes	PRPM	50	-	+	+	-	0.0026
1606161	Yes	PRPM	50	-	+	+	-	0.0037
1608515	Yes	PRPM	50	-	+	+	-	0.005
1609566	Yes	PRPM	50	-	+	+	-	0.0015
1607427	Yes	PRPM	50	-	+	-	+	0.004
1606161	Yes	PRPM	50	-	+	-	+	0.008
1608515	Yes	PRPM	50	-	+	-	+	0.015
1609566	Yes	PRPM	50	-	+	-	+	0.017
1607427	Yes	PRPM	50	-	+	-	-	0.0082
1606161	Yes	PRPM	50	-	+	-	-	0.0118
1608515	Yes	PRPM	50	-	+	-	-	0.001
1609566	Yes	PRPM	50	-	+	-	-	0.0043
1607427	Yes	PRPM	50	-	-	+	+	0.0213
1606161	Yes	PRPM	50	-	-	+	+	0.0266
1608515	Yes	PRPM	50	-	-	+	+	0.0129
1609566	Yes	PRPM	50	-	-	+	+	0.0122
1607427	Yes	PRPM	50	-	-	+	-	0.0033
1606161	Yes	PRPM	50	-	-	+	-	0.0373
1608515	Yes	PRPM	50	-	-	+	-	0.0206
1609566	Yes	PRPM	50	-	-	+	-	0.001
1607427	Yes	PRPM	50	-	-	-	+	0.18
1606161	Yes	PRPM	50	-	-	-	+	0.1
1608515	Yes	PRPM	50	-	-	-	+	0.04
1609566	Yes	PRPM	50	-	-	-	+	0.001
1608406	Yes	SMARRT.RSV.preF	1	+	+	+	+	0.013
1609188	Yes	SMARRT.RSV.preF	1	+	+	+	+	0.0032
1605751	Yes	SMARRT.RSV.preF	1	+	+	+	+	0.089
1608557	Yes	SMARRT.RSV.preF	1	+	+	+	+	0.022
1608406	Yes	SMARRT.RSV.preF	1	+	+	+	-	0.0026
1609188	Yes	SMARRT.RSV.preF	1	+	+	+	-	0.0038
1605751	Yes	SMARRT.RSV.preF	1	+	+	+	-	0.001
1608557	Yes	SMARRT.RSV.preF	1	+	+	+	-	0.001
1608406	Yes	SMARRT.RSV.preF	1	+	+	-	+	0.052
1609188	Yes	SMARRT.RSV.preF	1	+	+	-	+	0.001
1605751	Yes	SMARRT.RSV.preF	1	+	+	-	+	0.06
1608557	Yes	SMARRT.RSV.preF	1	+	+	-	+	0.027
1608406	Yes	SMARRT.RSV.preF	1	+	+	-	-	0.0026
1609188	Yes	SMARRT.RSV.preF	1	+	+	-	-	0.001
1605751	Yes	SMARRT.RSV.preF	1	+	+	-	-	0.0022
1608557	Yes	SMARRT.RSV.preF	1	+	+	-	-	0.001
1608406	Yes	SMARRT.RSV.preF	1	+	-	+	+	0.012
1609188	Yes	SMARRT.RSV.preF	1	+	-	+	+	0.013
1605751	Yes	SMARRT.RSV.preF	1	+	-	+	+	0.0022
1608557	Yes	SMARRT.RSV.preF	1	+	-	+	+	0.001
1608406	Yes	SMARRT.RSV.preF	1	+	-	+	-	0.0013
1609188	Yes	SMARRT.RSV.preF	1	+	-	+	-	0.0019
1605751	Yes	SMARRT.RSV.preF	1	+	-	+	-	0.0011
1608557	Yes	SMARRT.RSV.preF	1	+	-	+	-	0.001
1608406	Yes	SMARRT.RSV.preF	1	+	-	-	+	0.0139
1609188	Yes	SMARRT.RSV.preF	1	+	-	-	+	0.0045
1605751	Yes	SMARRT.RSV.preF	1	+	-	-	+	0.0099
1608557	Yes	SMARRT.RSV.preF	1	+	-	-	+	0.007
1608406	Yes	SMARRT.RSV.preF	1	+	-	-	-	0.001
1609188	Yes	SMARRT.RSV.preF	1	+	-	-	-	0.001
1605751	Yes	SMARRT.RSV.preF	1	+	-	-	-	0.001
1608557	Yes	SMARRT.RSV.preF	1	+	-	-	-	0.001
1608406	Yes	SMARRT.RSV.preF	1	-	+	+	+	0.0052
1609188	Yes	SMARRT.RSV.preF	1	-	+	+	+	0.0076
1605751	Yes	SMARRT.RSV.preF	1	-	+	+	+	0.0989
1608557	Yes	SMARRT.RSV.preF	1	-	+	+	+	0.02
1608406	Yes	SMARRT.RSV.preF	1	-	+	+	-	0.0026
1609188	Yes	SMARRT.RSV.preF	1	-	+	+	-	0.0038
1605751	Yes	SMARRT.RSV.preF	1	-	+	+	-	0.0044
1608557	Yes	SMARRT.RSV.preF	1	-	+	+	-	0.0067
1608406	Yes	SMARRT.RSV.preF	1	-	+	-	+	0.014
1609188	Yes	SMARRT.RSV.preF	1	-	+	-	+	0.001
1605751	Yes	SMARRT.RSV.preF	1	-	+	-	+	0.067
1608557	Yes	SMARRT.RSV.preF	1	-	+	-	+	0.008
1608406	Yes	SMARRT.RSV.preF	1	-	+	-	-	0.001
1609188	Yes	SMARRT.RSV.preF	1	-	+	-	-	0.001
1605751	Yes	SMARRT.RSV.preF	1	-	+	-	-	0.0108
1608557	Yes	SMARRT.RSV.preF	1	-	+	-	-	0.001
1608406	Yes	SMARRT.RSV.preF	1	-	-	+	+	0.006
1609188	Yes	SMARRT.RSV.preF	1	-	-	+	+	0.008
1605751	Yes	SMARRT.RSV.preF	1	-	-	+	+	0.017
1608557	Yes	SMARRT.RSV.preF	1	-	-	+	+	0.028
1608406	Yes	SMARRT.RSV.preF	1	-	-	+	-	0.0158
1609188	Yes	SMARRT.RSV.preF	1	-	-	+	-	0.001
1605751	Yes	SMARRT.RSV.preF	1	-	-	+	-	0.0144
1608557	Yes	SMARRT.RSV.preF	1	-	-	+	-	0.001
1608406	Yes	SMARRT.RSV.preF	1	-	-	-	+	0.14
1609188	Yes	SMARRT.RSV.preF	1	-	-	-	+	0.05
1605751	Yes	SMARRT.RSV.preF	1	-	-	-	+	0.11
1608557	Yes	SMARRT.RSV.preF	1	-	-	-	+	0.03
1609984	Yes	SMARRT.RSV.preF	10	+	+	+	+	0.094
1606195	Yes	SMARRT.RSV.preF	10	+	+	+	+	0.022
1608115	Yes	SMARRT.RSV.preF	10	+	+	+	+	0.011
1609984	Yes	SMARRT.RSV.preF	10	+	+	+	-	0.0087
1606195	Yes	SMARRT.RSV.preF	10	+	+	+	-	0.001
1608115	Yes	SMARRT.RSV.preF	10	+	+	+	-	0.0016
1609984	Yes	SMARRT.RSV.preF	10	+	+	-	+	0.047
1606195	Yes	SMARRT.RSV.preF	10	+	+	-	+	0.089
1608115	Yes	SMARRT.RSV.preF	10	+	+	-	+	0.001
1609984	Yes	SMARRT.RSV.preF	10	+	+	-	-	0.011
1606195	Yes	SMARRT.RSV.preF	10	+	+	-	-	0.0055
1608115	Yes	SMARRT.RSV.preF	10	+	+	-	-	0.001
1609984	Yes	SMARRT.RSV.preF	10	+	-	+	+	0.037
1606195	Yes	SMARRT.RSV.preF	10	+	-	+	+	0.016
1608115	Yes	SMARRT.RSV.preF	10	+	-	+	+	0.0079
1609984	Yes	SMARRT.RSV.preF	10	+	-	+	-	0.02
1606195	Yes	SMARRT.RSV.preF	10	+	-	+	-	0.0055
1608115	Yes	SMARRT.RSV.preF	10	+	-	+	-	0.0016
1609984	Yes	SMARRT.RSV.preF	10	+	-	-	+	0.0316
1606195	Yes	SMARRT.RSV.preF	10	+	-	-	+	0.0236
1608115	Yes	SMARRT.RSV.preF	10	+	-	-	+	0.0078
1609984	Yes	SMARRT.RSV.preF	10	+	-	-	-	0.001
1606195	Yes	SMARRT.RSV.preF	10	+	-	-	-	0.02
1608115	Yes	SMARRT.RSV.preF	10	+	-	-	-	0.001
1609984	Yes	SMARRT.RSV.preF	10	-	+	+	+	0.096
1606195	Yes	SMARRT.RSV.preF	10	-	+	+	+	0.057
1608115	Yes	SMARRT.RSV.preF	10	-	+	+	+	0.085
1609984	Yes	SMARRT.RSV.preF	10	-	+	+	-	0.035
1606195	Yes	SMARRT.RSV.preF	10	-	+	+	-	0.0055
1608115	Yes	SMARRT.RSV.preF	10	-	+	+	-	0.013
1609984	Yes	SMARRT.RSV.preF	10	-	+	-	+	0.026
1606195	Yes	SMARRT.RSV.preF	10	-	+	-	+	0.002
1608115	Yes	SMARRT.RSV.preF	10	-	+	-	+	0.023
1609984	Yes	SMARRT.RSV.preF	10	-	+	-	-	0.0316
1606195	Yes	SMARRT.RSV.preF	10	-	+	-	-	0.0152
1608115	Yes	SMARRT.RSV.preF	10	-	+	-	-	0.0078
1609984	Yes	SMARRT.RSV.preF	10	-	-	+	+	0.0446
1606195	Yes	SMARRT.RSV.preF	10	-	-	+	+	0.052
1608115	Yes	SMARRT.RSV.preF	10	-	-	+	+	0.048
1609984	Yes	SMARRT.RSV.preF	10	-	-	+	-	0.018
1606195	Yes	SMARRT.RSV.preF	10	-	-	+	-	0.016
1608115	Yes	SMARRT.RSV.preF	10	-	-	+	-	0.004
1609984	Yes	SMARRT.RSV.preF	10	-	-	-	+	0.15
1606195	Yes	SMARRT.RSV.preF	10	-	-	-	+	0.11
1608115	Yes	SMARRT.RSV.preF	10	-	-	-	+	0.27
1607503	No	SMARRT.RSV.preF	10	+	+	+	+	0.0138
1608505	No	SMARRT.RSV.preF	10	+	+	+	+	0.001
1608526	No	SMARRT.RSV.preF	10	+	+	+	+	0.012
1608984	No	SMARRT.RSV.preF	10	+	+	+	+	0.0015
1607503	No	SMARRT.RSV.preF	10	+	+	+	-	0.0029
1608505	No	SMARRT.RSV.preF	10	+	+	+	-	0.001
1608526	No	SMARRT.RSV.preF	10	+	+	+	-	0.0011
1608984	No	SMARRT.RSV.preF	10	+	+	+	-	0.001
1607503	No	SMARRT.RSV.preF	10	+	+	-	+	0.032
1608505	No	SMARRT.RSV.preF	10	+	+	-	+	0.001
1608526	No	SMARRT.RSV.preF	10	+	+	-	+	0.015
1608984	No	SMARRT.RSV.preF	10	+	+	-	+	0.008
1607503	No	SMARRT.RSV.preF	10	+	+	-	-	0.0029
1608505	No	SMARRT.RSV.preF	10	+	+	-	-	0.0014
1608526	No	SMARRT.RSV.preF	10	+	+	-	-	0.001
1608984	No	SMARRT.RSV.preF	10	+	+	-	-	0.0015
1607503	No	SMARRT.RSV.preF	10	+	-	+	+	0.0087
1608505	No	SMARRT.RSV.preF	10	+	-	+	+	0.001
1608526	No	SMARRT.RSV.preF	10	+	-	+	+	0.0056
1608984	No	SMARRT.RSV.preF	10	+	-	+	+	0.0019
1607503	No	SMARRT.RSV.preF	10	+	-	+	-	0.0072
1608505	No	SMARRT.RSV.preF	10	+	-	+	-	0.0014
1608526	No	SMARRT.RSV.preF	10	+	-	+	-	0.001
1608984	No	SMARRT.RSV.preF	10	+	-	+	-	0.0015
1607503	No	SMARRT.RSV.preF	10	+	-	-	+	0.0054
1608505	No	SMARRT.RSV.preF	10	+	-	-	+	0.001
1608526	No	SMARRT.RSV.preF	10	+	-	-	+	0.001
1608984	No	SMARRT.RSV.preF	10	+	-	-	+	0.0019
1607503	No	SMARRT.RSV.preF	10	+	-	-	-	0.05
1608505	No	SMARRT.RSV.preF	10	+	-	-	-	0.001
1608526	No	SMARRT.RSV.preF	10	+	-	-	-	0.001
1608984	No	SMARRT.RSV.preF	10	+	-	-	-	0.017
1607503	No	SMARRT.RSV.preF	10	-	+	+	+	0.017
1608505	No	SMARRT.RSV.preF	10	-	+	+	+	0.0036
1608526	No	SMARRT.RSV.preF	10	-	+	+	+	0.009
1608984	No	SMARRT.RSV.preF	10	-	+	+	+	0.012
1607503	No	SMARRT.RSV.preF	10	-	+	+	-	0.0058
1608505	No	SMARRT.RSV.preF	10	-	+	+	-	0.004
1608526	No	SMARRT.RSV.preF	10	-	+	+	-	0.0023
1608984	No	SMARRT.RSV.preF	10	-	+	+	-	0.003
1607503	No	SMARRT.RSV.preF	10	-	+	-	+	0.004
1608505	No	SMARRT.RSV.preF	10	-	+	-	+	0.001
1608526	No	SMARRT.RSV.preF	10	-	+	-	+	0.01
1608984	No	SMARRT.RSV.preF	10	-	+	-	+	0.001
1607503	No	SMARRT.RSV.preF	10	-	+	-	-	0.002
1608505	No	SMARRT.RSV.preF	10	-	+	-	-	0.003
1608526	No	SMARRT.RSV.preF	10	-	+	-	-	0.004
1608984	No	SMARRT.RSV.preF	10	-	+	-	-	0.008
1607503	No	SMARRT.RSV.preF	10	-	-	+	+	0.0204
1608505	No	SMARRT.RSV.preF	10	-	-	+	+	0.006
1608526	No	SMARRT.RSV.preF	10	-	-	+	+	0.012
1608984	No	SMARRT.RSV.preF	10	-	-	+	+	0.0204
1607503	No	SMARRT.RSV.preF	10	-	-	+	-	0.011
1608505	No	SMARRT.RSV.preF	10	-	-	+	-	0.016
1608526	No	SMARRT.RSV.preF	10	-	-	+	-	0.001
1608984	No	SMARRT.RSV.preF	10	-	-	+	-	0.001
1607503	No	SMARRT.RSV.preF	10	-	-	-	+	0.15
1608505	No	SMARRT.RSV.preF	10	-	-	-	+	0.16
1608526	No	SMARRT.RSV.preF	10	-	-	-	+	0.18
1608984	No	SMARRT.RSV.preF	10	-	-	-	+	0.11
Fig 4D	CD8_Polyfunctionality_SPICE
Animal	RSV pre-exposed status	Vaccine	Dose (in mcg)	CD107a	IFNg	IL2	TNFa	Value
1607427	Yes	PRPM	50	+	+	+	+	0.001
1606161	Yes	PRPM	50	+	+	+	+	0.011
1608515	Yes	PRPM	50	+	+	+	+	0.0019
1609566	Yes	PRPM	50	+	+	+	+	0.0014
1607427	Yes	PRPM	50	+	+	+	-	0.001
1606161	Yes	PRPM	50	+	+	+	-	0.0055
1608515	Yes	PRPM	50	+	+	+	-	0.0014
1609566	Yes	PRPM	50	+	+	+	-	0.001
1607427	Yes	PRPM	50	+	+	-	+	0.001
1606161	Yes	PRPM	50	+	+	-	+	0.034
1608515	Yes	PRPM	50	+	+	-	+	0.001
1609566	Yes	PRPM	50	+	+	-	+	0.001
1607427	Yes	PRPM	50	+	+	-	-	0.001
1606161	Yes	PRPM	50	+	+	-	-	0.01
1608515	Yes	PRPM	50	+	+	-	-	0.0032
1609566	Yes	PRPM	50	+	+	-	-	0.0014
1607427	Yes	PRPM	50	+	-	+	+	0.001
1606161	Yes	PRPM	50	+	-	+	+	0.001
1608515	Yes	PRPM	50	+	-	+	+	0.001
1609566	Yes	PRPM	50	+	-	+	+	0.001
1607427	Yes	PRPM	50	+	-	+	-	0.001
1606161	Yes	PRPM	50	+	-	+	-	0.001
1608515	Yes	PRPM	50	+	-	+	-	0.001
1609566	Yes	PRPM	50	+	-	+	-	0.001
1607427	Yes	PRPM	50	+	-	-	+	0.001
1606161	Yes	PRPM	50	+	-	-	+	0.001
1608515	Yes	PRPM	50	+	-	-	+	0.0026
1609566	Yes	PRPM	50	+	-	-	+	0.001
1607427	Yes	PRPM	50	+	-	-	-	0.001
1606161	Yes	PRPM	50	+	-	-	-	0.001
1608515	Yes	PRPM	50	+	-	-	-	0.001
1609566	Yes	PRPM	50	+	-	-	-	0.001
1607427	Yes	PRPM	50	-	+	+	+	0.001
1606161	Yes	PRPM	50	-	+	+	+	0.0013
1608515	Yes	PRPM	50	-	+	+	+	0.001
1609566	Yes	PRPM	50	-	+	+	+	0.001
1607427	Yes	PRPM	50	-	+	+	-	0.001
1606161	Yes	PRPM	50	-	+	+	-	0.001
1608515	Yes	PRPM	50	-	+	+	-	0.001
1609566	Yes	PRPM	50	-	+	+	-	0.001
1607427	Yes	PRPM	50	-	+	-	+	0.036
1606161	Yes	PRPM	50	-	+	-	+	0.001
1608515	Yes	PRPM	50	-	+	-	+	0.001
1609566	Yes	PRPM	50	-	+	-	+	0.018
1607427	Yes	PRPM	50	-	+	-	-	0.001
1606161	Yes	PRPM	50	-	+	-	-	0.001
1608515	Yes	PRPM	50	-	+	-	-	0.0032
1609566	Yes	PRPM	50	-	+	-	-	0.001
1607427	Yes	PRPM	50	-	-	+	+	0.001
1606161	Yes	PRPM	50	-	-	+	+	0.001
1608515	Yes	PRPM	50	-	-	+	+	0.001
1609566	Yes	PRPM	50	-	-	+	+	0.001
1607427	Yes	PRPM	50	-	-	+	-	0.001
1606161	Yes	PRPM	50	-	-	+	-	0.001
1608515	Yes	PRPM	50	-	-	+	-	0.001
1609566	Yes	PRPM	50	-	-	+	-	0.0041
1607427	Yes	PRPM	50	-	-	-	+	0.14
1606161	Yes	PRPM	50	-	-	-	+	0.04
1608515	Yes	PRPM	50	-	-	-	+	0.07
1609566	Yes	PRPM	50	-	-	-	+	0.01
1608406	Yes	SMARRT.RSV.preF	1	+	+	+	+	0.018
1609188	Yes	SMARRT.RSV.preF	1	+	+	+	+	0.001
1605751	Yes	SMARRT.RSV.preF	1	+	+	+	+	0.02
1608557	Yes	SMARRT.RSV.preF	1	+	+	+	+	0.0089
1608406	Yes	SMARRT.RSV.preF	1	+	+	+	-	0.003
1609188	Yes	SMARRT.RSV.preF	1	+	+	+	-	0.001
1605751	Yes	SMARRT.RSV.preF	1	+	+	+	-	0.0091
1608557	Yes	SMARRT.RSV.preF	1	+	+	+	-	0.001
1608406	Yes	SMARRT.RSV.preF	1	+	+	-	+	0.07
1609188	Yes	SMARRT.RSV.preF	1	+	+	-	+	0.001
1605751	Yes	SMARRT.RSV.preF	1	+	+	-	+	0.103
1608557	Yes	SMARRT.RSV.preF	1	+	+	-	+	0.001
1608406	Yes	SMARRT.RSV.preF	1	+	+	-	-	0.049
1609188	Yes	SMARRT.RSV.preF	1	+	+	-	-	0.001
1605751	Yes	SMARRT.RSV.preF	1	+	+	-	-	0.049
1608557	Yes	SMARRT.RSV.preF	1	+	+	-	-	0.001
1608406	Yes	SMARRT.RSV.preF	1	+	-	+	+	0.001
1609188	Yes	SMARRT.RSV.preF	1	+	-	+	+	0.001
1605751	Yes	SMARRT.RSV.preF	1	+	-	+	+	0.001
1608557	Yes	SMARRT.RSV.preF	1	+	-	+	+	0.001
1608406	Yes	SMARRT.RSV.preF	1	+	-	+	-	0.001
1609188	Yes	SMARRT.RSV.preF	1	+	-	+	-	0.001
1605751	Yes	SMARRT.RSV.preF	1	+	-	+	-	0.001
1608557	Yes	SMARRT.RSV.preF	1	+	-	+	-	0.001
1608406	Yes	SMARRT.RSV.preF	1	+	-	-	+	0.011
1609188	Yes	SMARRT.RSV.preF	1	+	-	-	+	0.001
1605751	Yes	SMARRT.RSV.preF	1	+	-	-	+	0.001
1608557	Yes	SMARRT.RSV.preF	1	+	-	-	+	0.001
1608406	Yes	SMARRT.RSV.preF	1	+	-	-	-	0.21
1609188	Yes	SMARRT.RSV.preF	1	+	-	-	-	0.001
1605751	Yes	SMARRT.RSV.preF	1	+	-	-	-	0.001
1608557	Yes	SMARRT.RSV.preF	1	+	-	-	-	0.001
1608406	Yes	SMARRT.RSV.preF	1	-	+	+	+	0.0046
1609188	Yes	SMARRT.RSV.preF	1	-	+	+	+	0.001
1605751	Yes	SMARRT.RSV.preF	1	-	+	+	+	0.0057
1608557	Yes	SMARRT.RSV.preF	1	-	+	+	+	0.0014
1608406	Yes	SMARRT.RSV.preF	1	-	+	+	-	0.001
1609188	Yes	SMARRT.RSV.preF	1	-	+	+	-	0.001
1605751	Yes	SMARRT.RSV.preF	1	-	+	+	-	0.0025
1608557	Yes	SMARRT.RSV.preF	1	-	+	+	-	0.001
1608406	Yes	SMARRT.RSV.preF	1	-	+	-	+	0.001
1609188	Yes	SMARRT.RSV.preF	1	-	+	-	+	0.003
1605751	Yes	SMARRT.RSV.preF	1	-	+	-	+	0.001
1608557	Yes	SMARRT.RSV.preF	1	-	+	-	+	0.001
1608406	Yes	SMARRT.RSV.preF	1	-	+	-	-	0.01
1609188	Yes	SMARRT.RSV.preF	1	-	+	-	-	0.004
1605751	Yes	SMARRT.RSV.preF	1	-	+	-	-	0.002
1608557	Yes	SMARRT.RSV.preF	1	-	+	-	-	0.001
1608406	Yes	SMARRT.RSV.preF	1	-	-	+	+	0.0035
1609188	Yes	SMARRT.RSV.preF	1	-	-	+	+	0.001
1605751	Yes	SMARRT.RSV.preF	1	-	-	+	+	0.0033
1608557	Yes	SMARRT.RSV.preF	1	-	-	+	+	0.001
1608406	Yes	SMARRT.RSV.preF	1	-	-	+	-	0.001
1609188	Yes	SMARRT.RSV.preF	1	-	-	+	-	0.0034
1605751	Yes	SMARRT.RSV.preF	1	-	-	+	-	0.001
1608557	Yes	SMARRT.RSV.preF	1	-	-	+	-	0.001
1608406	Yes	SMARRT.RSV.preF	1	-	-	-	+	0.06
1609188	Yes	SMARRT.RSV.preF	1	-	-	-	+	0.07
1605751	Yes	SMARRT.RSV.preF	1	-	-	-	+	0.08
1608557	Yes	SMARRT.RSV.preF	1	-	-	-	+	0.001
1609984	Yes	SMARRT.RSV.preF	10	+	+	+	+	0.044
1606195	Yes	SMARRT.RSV.preF	10	+	+	+	+	0.0071
1608115	Yes	SMARRT.RSV.preF	10	+	+	+	+	0.054
1609984	Yes	SMARRT.RSV.preF	10	+	+	+	-	0.0064
1606195	Yes	SMARRT.RSV.preF	10	+	+	+	-	0.0036
1608115	Yes	SMARRT.RSV.preF	10	+	+	+	-	0.0018
1609984	Yes	SMARRT.RSV.preF	10	+	+	-	+	0.145
1606195	Yes	SMARRT.RSV.preF	10	+	+	-	+	0.056
1608115	Yes	SMARRT.RSV.preF	10	+	+	-	+	0.08
1609984	Yes	SMARRT.RSV.preF	10	+	+	-	-	0.075
1606195	Yes	SMARRT.RSV.preF	10	+	+	-	-	0.0186
1608115	Yes	SMARRT.RSV.preF	10	+	+	-	-	0.0251
1609984	Yes	SMARRT.RSV.preF	10	+	-	+	+	0.001
1606195	Yes	SMARRT.RSV.preF	10	+	-	+	+	0.001
1608115	Yes	SMARRT.RSV.preF	10	+	-	+	+	0.001
1609984	Yes	SMARRT.RSV.preF	10	+	-	+	-	0.001
1606195	Yes	SMARRT.RSV.preF	10	+	-	+	-	0.001
1608115	Yes	SMARRT.RSV.preF	10	+	-	+	-	0.001
1609984	Yes	SMARRT.RSV.preF	10	+	-	-	+	0.019
1606195	Yes	SMARRT.RSV.preF	10	+	-	-	+	0.001
1608115	Yes	SMARRT.RSV.preF	10	+	-	-	+	0.0064
1609984	Yes	SMARRT.RSV.preF	10	+	-	-	-	0.04
1606195	Yes	SMARRT.RSV.preF	10	+	-	-	-	0.001
1608115	Yes	SMARRT.RSV.preF	10	+	-	-	-	0.001
1609984	Yes	SMARRT.RSV.preF	10	-	+	+	+	0.001
1606195	Yes	SMARRT.RSV.preF	10	-	+	+	+	0.001
1608115	Yes	SMARRT.RSV.preF	10	-	+	+	+	0.0073
1609984	Yes	SMARRT.RSV.preF	10	-	+	+	-	0.001
1606195	Yes	SMARRT.RSV.preF	10	-	+	+	-	0.001
1608115	Yes	SMARRT.RSV.preF	10	-	+	+	-	0.001
1609984	Yes	SMARRT.RSV.preF	10	-	+	-	+	0.004
1606195	Yes	SMARRT.RSV.preF	10	-	+	-	+	0.031
1608115	Yes	SMARRT.RSV.preF	10	-	+	-	+	0.001
1609984	Yes	SMARRT.RSV.preF	10	-	+	-	-	0.001
1606195	Yes	SMARRT.RSV.preF	10	-	+	-	-	0.001
1608115	Yes	SMARRT.RSV.preF	10	-	+	-	-	0.005
1609984	Yes	SMARRT.RSV.preF	10	-	-	+	+	0.001
1606195	Yes	SMARRT.RSV.preF	10	-	-	+	+	0.001
1608115	Yes	SMARRT.RSV.preF	10	-	-	+	+	0.001
1609984	Yes	SMARRT.RSV.preF	10	-	-	+	-	0.0117
1606195	Yes	SMARRT.RSV.preF	10	-	-	+	-	0.001
1608115	Yes	SMARRT.RSV.preF	10	-	-	+	-	0.0034
1609984	Yes	SMARRT.RSV.preF	10	-	-	-	+	0.11
1606195	Yes	SMARRT.RSV.preF	10	-	-	-	+	0.001
1608115	Yes	SMARRT.RSV.preF	10	-	-	-	+	0.16
1607503	No	SMARRT.RSV.preF	10	+	+	+	+	0.001
1608505	No	SMARRT.RSV.preF	10	+	+	+	+	0.0014
1608526	No	SMARRT.RSV.preF	10	+	+	+	+	0.0044
1608984	No	SMARRT.RSV.preF	10	+	+	+	+	0.001
1607503	No	SMARRT.RSV.preF	10	+	+	+	-	0.001
1608505	No	SMARRT.RSV.preF	10	+	+	+	-	0.001
1608526	No	SMARRT.RSV.preF	10	+	+	+	-	0.001
1608984	No	SMARRT.RSV.preF	10	+	+	+	-	0.0019
1607503	No	SMARRT.RSV.preF	10	+	+	-	+	0.033
1608505	No	SMARRT.RSV.preF	10	+	+	-	+	0.03
1608526	No	SMARRT.RSV.preF	10	+	+	-	+	0.001
1608984	No	SMARRT.RSV.preF	10	+	+	-	+	0.001
1607503	No	SMARRT.RSV.preF	10	+	+	-	-	0.0032
1608505	No	SMARRT.RSV.preF	10	+	+	-	-	0.038
1608526	No	SMARRT.RSV.preF	10	+	+	-	-	0.001
1608984	No	SMARRT.RSV.preF	10	+	+	-	-	0.019
1607503	No	SMARRT.RSV.preF	10	+	-	+	+	0.001
1608505	No	SMARRT.RSV.preF	10	+	-	+	+	0.001
1608526	No	SMARRT.RSV.preF	10	+	-	+	+	0.001
1608984	No	SMARRT.RSV.preF	10	+	-	+	+	0.001
1607503	No	SMARRT.RSV.preF	10	+	-	+	-	0.001
1608505	No	SMARRT.RSV.preF	10	+	-	+	-	0.001
1608526	No	SMARRT.RSV.preF	10	+	-	+	-	0.001
1608984	No	SMARRT.RSV.preF	10	+	-	+	-	0.0019
1607503	No	SMARRT.RSV.preF	10	+	-	-	+	0.028
1608505	No	SMARRT.RSV.preF	10	+	-	-	+	0.001
1608526	No	SMARRT.RSV.preF	10	+	-	-	+	0.001
1608984	No	SMARRT.RSV.preF	10	+	-	-	+	0.013
1607503	No	SMARRT.RSV.preF	10	+	-	-	-	0.03
1608505	No	SMARRT.RSV.preF	10	+	-	-	-	0.1
1608526	No	SMARRT.RSV.preF	10	+	-	-	-	0.001
1608984	No	SMARRT.RSV.preF	10	+	-	-	-	0.11
1607503	No	SMARRT.RSV.preF	10	-	+	+	+	0.001
1608505	No	SMARRT.RSV.preF	10	-	+	+	+	0.001
1608526	No	SMARRT.RSV.preF	10	-	+	+	+	0.001
1608984	No	SMARRT.RSV.preF	10	-	+	+	+	0.001
1607503	No	SMARRT.RSV.preF	10	-	+	+	-	0.001
1608505	No	SMARRT.RSV.preF	10	-	+	+	-	0.001
1608526	No	SMARRT.RSV.preF	10	-	+	+	-	0.001
1608984	No	SMARRT.RSV.preF	10	-	+	+	-	0.001
1607503	No	SMARRT.RSV.preF	10	-	+	-	+	0.001
1608505	No	SMARRT.RSV.preF	10	-	+	-	+	0.006
1608526	No	SMARRT.RSV.preF	10	-	+	-	+	0.001
1608984	No	SMARRT.RSV.preF	10	-	+	-	+	0.001
1607503	No	SMARRT.RSV.preF	10	-	+	-	-	0.001
1608505	No	SMARRT.RSV.preF	10	-	+	-	-	0.004
1608526	No	SMARRT.RSV.preF	10	-	+	-	-	0.001
1608984	No	SMARRT.RSV.preF	10	-	+	-	-	0.001
1607503	No	SMARRT.RSV.preF	10	-	-	+	+	0.001
1608505	No	SMARRT.RSV.preF	10	-	-	+	+	0.0043
1608526	No	SMARRT.RSV.preF	10	-	-	+	+	0.001
1608984	No	SMARRT.RSV.preF	10	-	-	+	+	0.001
1607503	No	SMARRT.RSV.preF	10	-	-	+	-	0.001
1608505	No	SMARRT.RSV.preF	10	-	-	+	-	0.001
1608526	No	SMARRT.RSV.preF	10	-	-	+	-	0.001
1608984	No	SMARRT.RSV.preF	10	-	-	+	-	0.001
1607503	No	SMARRT.RSV.preF	10	-	-	-	+	0.17
1608505	No	SMARRT.RSV.preF	10	-	-	-	+	0.1
1608526	No	SMARRT.RSV.preF	10	-	-	-	+	0.12
1608984	No	SMARRT.RSV.preF	10	-	-	-	+	0.06

## Sheet: Figure 5
Fig 5A and 5C	RSV pre-exposed																								Naïve
Analyte	PRPM_0h				PRPM_24h				SMARRT_1mcg_0h				SMARRT_1mcg_24h				SMARRT_10mcg_0h				SMARRT_10mcg_24h				SMARRT_10mcg_0h				SMARRT_10mcg_24h
Animal	1607427	1609566	1606161	1608515	1607427	1609566	1606161	1608515	1608406	1609188	1605751	1608557	1608406	1609188	1605751	1608557	1606195	1609984	1608115	1609092	1606195	1609984	1608115	1609092	1607503	1608505	1608526	1608984	1607503	1608505	1608526	1608984
CCL11	156.99128	90.30318	120.11292	235.41738	156.94423	83.61457	119.33552	183.42971	194.88108	173.17925	121.14684	126.5336	232.96257	175.0686	155.06368	210.33564	84.03042	89.64406	160.68951	174.59913	138.63662	266.77764	183.70709	304.92751	234.69053	147.9634	257.74944	217.0389	186.85216	158.40244	280.54706	188.83404
CCL13	114.82672	144.50327	127.12841	141.90503	148.25536	166.58239	258.01767	163.49683	146.10699	80.04594	147.89926	96.68596	490.82254	170.43175	473.86969	220.2498	160.91766	104.79545	128.96585	134.38141	363.62985	113.94538	109.9031	93.92487	124.44144	308.69544	376.98643	158.19828	150.88234	201.136	274.95414	96.17599
CCL19	34.56314	32.44854	16.02504	28.09411	39.12385	35.74164	29.5648	50.04237	57.08491	14.91444	23.12041	31.26752	61.76703	18.99352	31.35296	35.24389	26.37837	30.29898	71.62214	61.39544	53.28214	77.03293	75.91677	135.45296	32.21007	38.58278	149.78068	37.04373	34.89477	31.87081	131.33272	69.47376
CCL2	571.8675	358.80188	593.39871	524.59245	393.94182	450.62881	648.93027	582.90868	752.44942	373.01614	561.29513	608.57484	1344.16915	535.19316	614.83118	979.61028	333.3513	555.68906	470.70366	744.49854	1712.77777	> ULOQ	968.18413	3736.18972	648.07839	680.67149	687.39218	594.22263	1152.15967	2857.51275	2302.52516	2005.52631
CCL3	2.70446	3.07798	3.77588	2.06303	1.48477	3.14502	2.9649	2.57974	3.60164	3.04319	3.92693	3.14172	4.73784	3.24382	8.01421	6.17253	5.62753	6.93723	4.08921	4.45652	17.33514	7.11437	4.15901	16.24956	1.3608	3.52784	2.42899	4.83031	1.96187	7.13948	3.90463	7.36858
CCL4	51.33297	38.76309	58.11408	36.5792	27.33359	40.26062	55.37899	44.18622	73.13985	59.44686	92.1861	73.13216	79.64297	55.12476	120.36113	91.44409	83.37485	120.52176	76.65286	84.40653	202.67393	112.68182	57.30018	247.9732	25.747	59.72412	34.9818	91.98477	33.99675	99.8077	39.00083	112.00318
CCL8	1.34501	1.55592	2.10189	3.2839	1.19567	1.31051	2.26372	3.15659	3.0073	3.98374	3.45351	3.94834	18.73069	14.0225	11.61835	15.43871	1.86807	2.34863	2.94902	3.90473	55.82437	79.02122	26.17692	73.52928	2.35688	3.75074	3.3312	4.86443	32.31202	59.23114	38.37976	30.32254
CSF1	175.53475	131.97113	128.17127	145.98623	146.50531	161.53312	142.43684	160.08181	180.99137	160.51571	160.13088	199.09839	223.39325	186.45023	194.63444	192.04599	144.40428	173.77276	140.03794	149.37148	230.5645	274.8301	213.46997	268.53661	184.5759	126.46065	175.39359	172.47135	229.54275	238.80255	265.4133	218.37829
CSF3	9.13194	2.44528	4.73769	12.6874	13.5958	5.32601	6.60687	26.89058	3.94965	4.85472	7.43302	4.11439	7.25608	6.97448	8.35195	2.56973	0	2.24473	2.70714	9.91905	2.23663	15.62109	1.62681	27.83888	8.13831	9.56996	7.73947	2.79678	21.45586	83.96865	9.31707	7.97472
CXCL10	37.93303	68.31089	45.30317	66.32063	33.96218	55.03309	57.95091	58.2198	226.73906	127.72691	80.99322	89.90436	277.22827	321.48197	290.0277	250.88889	69.01385	59.08299	80.29329	104.84412	915.29101	755.93623	394.96579	1002.01582	54.97574	64.47212	56.97324	99.76711	395.18291	580.90552	661.42111	912.06606
CXCL11	14.63623	16.33039	20.62434	24.64124	13.21932	22.15457	22.30131	19.53387	67.35606	28.91829	32.34706	49.55397	161.84233	147.88575	152.85634	172.97966	22.4094	35.09508	18.49335	47.6993	223.45535	438.29626	112.22043	899.29705	37.20528	34.45006	44.65596	69.6496	205.21708	157.24166	405.4408	596.91611
CXCL12	88.63821	73.50317	82.90028	158.95204	92.0573	72.47046	68.19868	182.86297	76.14489	51.75444	160.08352	107.59748	3745.12185	23.96276	65.37798	67.61113	83.16325	142.03492	123.96419	113.90638	60.03075	115.79762	139.47462	101.94139	62.33807	73.56016	83.56698	111.18837	30.73087	58.70541	50.68707	93.03741
CXCL8	1087.81569	1305.16088	448.76493	621.52726	1305.10008	1341.65284	677.03236	401.49215	846.91935	937.83959	1506.89089	1157.29204	1209.92319	1256.70002	1523.27333	1224.36529	559.88265	591.51963	1187.34789	1040.89387	687.50028	1316.54703	1297.95007	950.89995	371.9757	1373.80163	1398.27099	1181.03783	654.477	725.8614	1540.99944	1257.7003
CXCL9	1.12882	0	0	5.52918	0	0	0	3.68935	4.7958	1.26064	3.82972	7.69244	4.81386	2.38748	4.983	10.26792	2.11156	1.62246	2.03079	4.20873	4.9542	4.49201	5.05344	8.10829	0	1.50918	3.2327	3.87241	1.40696	2.9378	4.85674	3.51049
EGF	116.87053	435.78088	249.52391	144.5682	204.2299	692.42758	354.25701	222.50361	285.46545	687.30575	234.53589	364.87251	301.6366	440.34101	218.88909	496.00297	363.37887	486.60258	623.92087	358.6664	204.00895	494.13538	304.78148	174.75809	214.0442	726.16538	675.63359	362.64884	52.87881	162.29807	273.09634	36.44111
FLT3LG	204.96715	157.24723	137.81591	208.64872	102.82704	114.76816	80.16043	108.94454	140.82975	187.78564	156.30718	90.61863	145.47984	130.90686	156.7178	93.96783	141.78564	127.20389	138.15016	234.63653	191.78951	169.09034	143.7168	293.59186	109.16412	133.0624	167.36004	174.45805	104.28251	209.0753	201.1825	227.04555
HGF	1855.96124	1753.06962	516.136	2969.35955	1401.86809	1453.29459	407.89149	2622.00755	3310.3744	2498.32889	532.85442	382.9918	2467.09226	2268.67558	862.47276	417.58982	903.79269	1258.69089	1591.08248	1753.99398	888.65295	910.68013	1017.67013	1580.03008	1017.33657	2070.91503	1908.37532	1121.84084	704.39569	1292.45404	1553.90853	880.67113
IL15	39.50496	24.9659	46.78605	61.81805	34.38437	29.36607	43.04897	50.56981	47.50174	34.40053	36.00993	26.79483	90.74353	65.74477	79.357	43.66756	32.2191	27.75099	23.58985	45.11355	128.27174	127.46278	90.50898	160.42199	40.97034	27.45025	29.81426	31.68266	92.43773	129.97387	107.95253	121.75775
IL17A	0	0	0	0	0	0	1.10387	0	0	0	0	1.20828	0	0	0	0	0	0	4.51431	1.41926	0	0	4.45994	0	0	0	0	0	0	0	0	0
IL17C	16.58275	13.7455	3.01544	4.97219	17.48048	14.40976	13.97662	3.51559	3.66487	1.18843	1.96014	5.15923	8.90867	0	2.57687	6.68557	9.16926	0	2.74916	18.33344	8.03275	2.03287	5.4537	8.01803	1.29022	4.70245	4.46302	18.02834	1.18176	5.45196	3.53093	8.01005
IL17F	1.80094	5.80734	4.45714	4.59376	1.81509	6.73202	5.28349	4.88426	6.60698	1.70324	4.23307	2.19907	8.64551	1.44901	3.89956	3.2564	2.25992	4.50973	7.68965	5.43231	1.73445	4.53015	5.36854	3.34742	5.04913	2.09943	3.98601	4.1269	3.26198	2.25832	1.63966	2.56721
IL18	46.2033	96.44024	36.56227	50.19294	46.98654	102.65294	47.16402	48.36202	86.16743	45.68845	45.21583	81.99481	84.55109	57.04369	101.66646	95.74578	27.08734	67.62036	60.23229	46.0108	56.43939	130.30081	90.11514	120.50334	135.42028	48.83227	90.48418	125.38767	173.21317	68.54388	141.29305	150.72597
IL6	48.34681	5.21336	4.78922	4.33232	2.11966	5.06181	1.53256	15.68541	6.44935	1.59813	2.72505	7.53238	12.07001	4.54011	1.73419	6.2442	12.46175	9.06435	3.42282	3.8957	39.70071	52.16752	10.65875	97.17546	2.68228	1.16102	3.83391	3.34182	33.20572	134.92908	47.36303	38.36228
IL7	17.46342	6.84618	27.62668	26.37778	12.27294	5.55082	23.89532	20.15108	40.44232	11.40161	4.35812	14.54325	34.17258	14.45615	3.80511	12.38209	14.72926	24.12547	15.61452	28.27148	18.88616	31.72287	17.21949	35.61517	9.4762	30.83595	18.50151	32.40207	10.0951	35.56622	22.23655	37.36987
LTA	7.30747	6.4743	3.42579	8.98581	4.85827	6.26872	3.88154	8.67436	5.89868	5.78247	6.97772	7.65462	6.42813	5.38784	6.38387	5.45791	6.76587	4.95502	5.66336	11.04275	7.9471	5.83254	4.73677	9.40015	5.82073	5.25573	7.11884	3.66506	5.77182	6.48579	6.13822	3.90509
MMP1	660.55197	877.65453	2563.65812	1438.50887	841.84722	1374.69795	3488.20489	972.03912	2582.24996	2112.01101	2625.88128	1554.12767	1856.69493	955.82796	1749.7571	1590.35286	1812.26557	1487.59032	2703.12151	2080.4058	1383.6604	1760.07409	1424.5952	1013.00541	2171.49753	3628.67708	1623.38762	1074.63013	921.77917	1690.41175	643.40702	563.98456
MMP12	279.25148	251.42335	125.51733	294.09863	168.15499	210.22295	74.90704	192.30242	317.61397	309.16123	160.75193	304.5619	242.36285	181.44015	97.54321	215.98413	457.15492	204.7059	196.04282	357.79409	305.91085	50.36013	101.17765	109.19082	334.62824	207.26736	307.84674	283.04798	108.4927	121.57006	146.27042	111.05497
OLR1	136.23797	50.39737	164.84951	113.3531	70.11897	55.74704	171.84534	140.99412	81.13596	120.47507	46.38385	59.897	59.30654	81.72887	37.10122	60.62026	148.74485	74.95819	144.73173	59.73017	231.81966	41.70648	72.98348	118.87242	140.49068	48.01984	105.31636	121.52442	124.86433	121.07114	98.97483	82.15112
OSM	5.21399	1.79261	3.26133	2.00961	1.218	1.7947	2.39392	2.31682	2.44884	2.21229	1.08784	1.53199	1.71683	1.45027	0	1.46661	2.62976	2.30402	2.09159	1.85046	4.09313	2.25825	1.21156	5.43051	2.86579	1.32927	1.72874	2.8865	2.52033	3.54558	2.42314	3.37952
TGFA	71.17939	67.89049	106.01021	50.42704	42.19295	59.83221	64.05109	47.08576	61.4442	71.09462	22.08613	42.13277	35.31275	33.6863	9.26826	25.51483	42.70336	59.5911	36.19852	25.03364	21.94274	21.48791	11.83569	19.2693	38.15092	47.5104	25.2915	44.72681	19.78807	25.47919	11.3546	17.88018
TNF	15.19236	8.20981	12.50891	15.33705	12.07236	10.34448	13.82321	14.1765	19.28968	13.95442	12.96125	19.54897	23.02842	17.51844	21.83523	22.77682	19.65107	18.39542	16.26476	24.2701	39.42674	37.60245	21.91724	40.67864	12.94896	16.99484	19.1946	16.79727	21.62993	35.60202	30.67011	29.22218
TNFSF10	171.36329	67.4928	77.0823	142.974	164.59772	83.12318	110.85718	161.70809	102.99514	65.16337	146.87261	89.59372	189.05728	150.59774	267.00356	150.92305	130.58014	68.07546	146.76482	96.99054	232.07843	189.21557	195.16037	171.6027	82.22646	129.03863	107.11491	81.11432	132.22742	161.42738	147.82545	173.11461
TNFSF12	332.02399	296.46268	330.89861	316.82632	234.83737	253.7186	306.58088	246.90963	253.79091	252.41113	230.59905	340.4188	213.55276	190.47924	247.87602	300.03948	383.871	189.78594	350.53186	292.17612	312.51428	139.53866	222.86996	205.11567	427.75194	294.77637	264.72514	228.69301	308.18514	220.26556	227.76329	198.61768
VEGFA	218.60899	203.4428	163.50811	174.60818	197.81213	225.18309	189.36111	162.13664	288.20269	200.81535	221.78107	164.33757	263.87504	189.90459	186.58783	163.73123	124.05981	158.68909	178.93016	161.10526	202.55443	276.80519	213.29719	258.15662	198.66654	242.56307	195.64258	209.75998	245.94506	382.08413	279.59112	308.94116
Fig 5B	SMARRT_1mcg (Volcano plot)								Fig 5B	SMARRT_10mcg (Volcano plot)
Analyte	logFC	AveExpr	t	P.Value	adj.P.Val	-Log10(adj.P.Value)	B		Analyte	logFC	AveExpr	t	P.Value	adj.P.Val	-Log10(adj.P.Value)	B
CCL8	0.614997922	0.819730467	8.021901731	0.00000000697	0.000000244	6.61261017366127	10.31420161		CCL8	1.17714561	0.819730467	21.71445203	1.26E-19	2.86E-18	17.543633966871	34.74497573
CXCL11	0.576708599	1.806730349	7.066485342	0.0000000841	0.00000147	5.83268266525182	7.833180966		CXCL10	0.967382878	2.163928068	21.51233897	1.64E-19	2.86E-18	17.543633966871	34.48245946
IL15	0.279418278	1.715282838	6.014063531	0.00000146	0.0000171	4.76700388960785	4.990972868		IL15	0.571152386	1.715282838	17.3852201	0.0000000000000000544	0.000000000000000634	15.1979107421183	28.57466572
CXCL10	0.371969219	2.163928068	5.848994886	0.00000231	0.0000202	4.69464863055338	4.537901291		CXCL11	0.930719852	1.806730349	16.12801843	0.000000000000000402	0.00000000000000351	14.4546928835342	26.53477832
CCL13	0.429427435	2.219366663	5.700997938	0.00000349	0.0000244	4.61261017366127	4.130661771		CCL2	0.562214654	2.902646815	11.15268015	0.00000000000453	0.0000000000317	10.4989407377822	17.00471187
TNFSF10	0.278411459	2.10851683	5.323850879	0.00000997	0.0000582	4.23507701535011	3.090321021		TNF	0.244341515	1.277166197	8.382286438	0.00000000281	0.0000000164	7.7851561519523	10.44989787
TGFA	-0.289970382	1.53338657	-4.710346432	0.0000553	0.000276592	3.55816038534782	1.401332062		CSF1	0.186661933	2.254974	8.240017103	0.00000000401	0.0000000201	7.69680394257951	10.08661977
TNF	0.117150713	1.277166197	2.841810875	0.008080088	0.035350384	1.45160586423836	-3.400425812		MMP12	-0.379573986	2.279049058	-7.9897033	0.00000000757	0.0000000331	7.48017200622428	9.441347669
MMP12	-0.178774515	2.279049058	-2.660877135	0.012509299	0.048647275	1.31294148192406	-3.805826379		TGFA	-0.329127143	1.53338657	-7.560976818	0.0000000229	0.0000000889	7.05109823902979	8.31860899
CCL2	0.163765873	2.902646815	2.297129576	0.028933608	0.101267628	0.994529362416921	-4.569487634		IL6	1.057908706	0.914053632	7.445506214	0.0000000309	0.000000108	6.96657624451305	8.012575646
CCL3	0.187477765	0.609555897	2.15358392	0.039621678	0.119646255	0.922100890517227	-4.849681665		VEGFA	0.168609219	2.318683352	6.501602327	0.000000385	0.00000122	5.91364016932525	5.459427146
MMP1	-0.163466174	3.174435035	-2.137440685	0.041021573	0.119646255	0.922100890517227	-4.880380622		TNFSF10	0.2297489	2.10851683	6.213083848	0.000000847	0.00000247	5.60730304674033	4.663639865
IL18	0.126849432	1.864870426	1.848177514	0.074681184	0.201064727	0.696664111466333	-5.400808819		EGF	-0.439583409	2.454214288	-5.771258307	0.00000287	0.00000772	5.11238269966426	3.435580966
CSF1	0.056384913	2.254974	1.760030822	0.088827739	0.222069348	0.653511382528236	-5.547633665		MMP1	-0.252583951	3.174435035	-4.670753235	0.0000618	0.000154429	3.81127114080504	0.367555958
OSM	-0.139373194	0.328814576	-1.572004395	0.126674275	0.278204461	0.555635910389441	-5.84114893		IL18	0.215554206	1.864870426	4.441469191	0.000116841	0.000268083	3.57173072514535	-0.263912533
CCL11	0.102533469	2.219501348	1.569831526	0.127179182	0.278204461	0.555635910389441	-5.844379225		TNFSF12	-0.121084946	2.418515896	-4.424252261	0.000122552	0.000268083	3.57173072514535	-0.31109745
IL33	0.138052073	-0.439957835	1.517709854	0.13979167	0.287806379	0.540899584500184	-5.920729957		CXCL9	0.299117543	0.407314592	4.172021454	0.000245865	0.000506192	3.29568472283503	-0.997762445
TNFSF12	-0.055172464	2.418515896	-1.425466819	0.164576618	0.320010091	0.494836326690972	-6.050426186		CCL3	0.240419096	0.609555897	3.905674005	0.000508917	0.00098956	3.00455786807818	-1.711404036
CXCL9	0.129680819	0.407314592	1.27898483	0.210927575	0.388550796	0.410552196990637	-6.241722404		FLT3LG	0.09250686	2.172820715	2.892971917	0.007125369	0.013125679	1.88187822100195	-4.251785774
CXCL12	0.217932152	1.973920651	1.204524702	0.23801526	0.416526705	0.380357149209553	-6.331864216		IL17F	-0.153661533	0.548849711	-2.755342053	0.009972206	0.01745136	1.75817072243086	-4.567377368
IL17A	-0.148162448	-0.351892706	-1.122415124	0.270788947	0.441345031	0.355221758668642	-6.425574667		CCL19	0.155914552	1.623032499	2.661844347	0.012480518	0.020800864	1.68191862548727	-4.776598361
OLR1	-0.099099591	1.952797269	-1.106699335	0.277416877	0.441345031	0.355221758668642	-6.442820773		CCL4	0.146834839	1.824915306	2.460598937	0.019990237	0.03180265	1.49753669031663	-5.211576411
CXCL8	0.07779572	2.981875523	1.036093812	0.308624081	0.46964534	0.328229982541342	-6.51753055		CCL11	0.112290385	2.219501348	2.431335913	0.021377027	0.032530258	1.48771249228126	-5.272981203
CCL19	0.080876831	1.623032499	0.976349105	0.336874663	0.490582812	0.309287671751971	-6.57717008		OSM	0.124909237	0.328814576	1.992434529	0.055701378	0.081231176	1.09027725935197	-6.131408377
VEGFA	-0.034801915	2.318683352	-0.94891482	0.350416294	0.490582812	0.309287671751971	-6.603445152		HGF	-0.118261155	3.091674511	-1.882983654	0.069652941	0.097514117	1.01093250746664	-6.325604762
LTA	-0.044723913	0.781485904	-0.905118617	0.37277656	0.5018146	0.29945670729563	-6.643929211		IL33	0.095093769	-0.439957835	1.478471232	0.149939763	0.201841988	0.694988484977708	-6.965487458
IL17C	0.101396461	0.679553769	0.696567654	0.49155645	0.615762692	0.2105866277897	-6.811632913		IL17A	-0.134732775	-0.351892706	-1.443456233	0.159486862	0.206742229	0.684570805673098	-7.014746301
FLT3LG	-0.031422616	2.172820715	-0.69486048	0.492610154	0.615762692	0.2105866277897	-6.812832269		IL1B	-0.077792983	-0.269968209	-1.325755442	0.195152444	0.243940555	0.612715992435053	-7.172750254
CCL4	0.054269807	1.824915306	0.643065191	0.525176938	0.633834235	0.198024307162049	-6.847863704		IL7	0.075112925	1.242738441	1.238824164	0.225231808	0.271831493	0.565700229561579	-7.281782945
IL17F	0.045360502	0.548849711	0.575139526	0.569582362	0.65661302	0.182690509882505	-6.889801735		CXCL8	0.059235681	2.981875523	1.115685417	0.273613015	0.319215184	0.495916458892186	-7.424762658
IL6	0.111978185	0.914053632	0.557268463	0.581571532	0.65661302	0.182690509882505	-6.900076357		CXCL12	-0.115866756	1.973920651	-0.905666389	0.372491266	0.420554655	0.376177555579599	-7.636583056
IL7	-0.024717827	1.242738441	-0.288263923	0.775171706	0.847844054	0.0716840212284761	-7.01604358		CCL13	-0.036272604	2.219366663	-0.681012096	0.501204556	0.548192483	0.26106692394793	-7.816758358
HGF	0.019282076	3.091674511	0.217091704	0.829639681	0.879174866	0.0559247360913158	-7.034464285		IL17C	-0.024665291	0.679553769	-0.239630304	0.812283343	0.861512637	0.0647383477700836	-8.024807188
IL1B	-0.014523293	-0.269968209	-0.17501412	0.862270914	0.879174866	0.0559247360913158	-7.042921808		OLR1	0.011628824	1.952797269	0.183657471	0.855545754	0.87596534	0.0575130775585616	-8.037026199
EGF	-0.016518105	2.454214288	-0.153346706	0.879174866	0.879174866	0.0559247360913158	-7.046570384		LTA	0.005501419	0.781485904	0.157454626	0.87596534	0.87596534	0.0575130775585616	-8.041638419

## Sheet: Supplementary Figure 1
Fig S1.	RSV.A2_PRNT
Animal	Week	RSV pre-exposed status	Vaccine	Dose (in mcg)	IC50 (log2)
1607427	0	Yes	PRPM	50	8.736019
1606161	0	Yes	PRPM	50	6.010653
1608515	0	Yes	PRPM	50	8.478463
1609566	0	Yes	PRPM	50	7.236037
1607427	1	Yes	PRPM	50	15.17415
1606161	1	Yes	PRPM	50	13.76554
1608515	1	Yes	PRPM	50	15.17415
1609566	1	Yes	PRPM	50	14.19293
1607427	2	Yes	PRPM	50	15.13101
1606161	2	Yes	PRPM	50	13.89826
1608515	2	Yes	PRPM	50	15.13101
1609566	2	Yes	PRPM	50	13.32182
1607427	4	Yes	PRPM	50	15.44588
1606161	4	Yes	PRPM	50	13.46362
1608515	4	Yes	PRPM	50	15.44588
1609566	4	Yes	PRPM	50	11.87209
1607427	8	Yes	PRPM	50	16.01722
1606161	8	Yes	PRPM	50	12.31318
1608515	8	Yes	PRPM	50	14.42172
1609566	8	Yes	PRPM	50	11.58838
1607427	12	Yes	PRPM	50	15.4397
1606161	12	Yes	PRPM	50	12.99235
1608515	12	Yes	PRPM	50	14.43485
1609566	12	Yes	PRPM	50	11.35745
1607427	16	Yes	PRPM	50	14.23529
1606161	16	Yes	PRPM	50	11.33408
1608515	16	Yes	PRPM	50	13.5414
1609566	16	Yes	PRPM	50	13.35626
1607427	18	Yes	PRPM	50	15.59623
1606161	18	Yes	PRPM	50	13.3834
1608515	18	Yes	PRPM	50	15.59623
1609566	18	Yes	PRPM	50	15.28279
1607427	20	Yes	PRPM	50	15.8
1606161	20	Yes	PRPM	50	13.82312
1608515	20	Yes	PRPM	50	15.60126
1609566	20	Yes	PRPM	50	14.0435
1607427	24	Yes	PRPM	50	14.53281
1606161	24	Yes	PRPM	50	13.62398
1608515	24	Yes	PRPM	50	14.79934
1609566	24	Yes	PRPM	50	13.6258
1608406	0	Yes	SMARRT.RSV.preF	1	8.246536
1609188	0	Yes	SMARRT.RSV.preF	1	7.139934
1605751	0	Yes	SMARRT.RSV.preF	1	5
1608557	0	Yes	SMARRT.RSV.preF	1	10.20634
1608406	1	Yes	SMARRT.RSV.preF	1	15.07415
1609188	1	Yes	SMARRT.RSV.preF	1	13.65528
1605751	1	Yes	SMARRT.RSV.preF	1	9.431131
1608557	1	Yes	SMARRT.RSV.preF	1	13.52828
1608406	2	Yes	SMARRT.RSV.preF	1	14.59089
1609188	2	Yes	SMARRT.RSV.preF	1	15.03101
1605751	2	Yes	SMARRT.RSV.preF	1	12.36379
1608557	2	Yes	SMARRT.RSV.preF	1	15.13101
1608406	4	Yes	SMARRT.RSV.preF	1	15.34588
1609188	4	Yes	SMARRT.RSV.preF	1	14.0458
1605751	4	Yes	SMARRT.RSV.preF	1	12.04327
1608557	4	Yes	SMARRT.RSV.preF	1	15.44588
1608406	8	Yes	SMARRT.RSV.preF	1	13.37802
1609188	8	Yes	SMARRT.RSV.preF	1	13.32476
1605751	8	Yes	SMARRT.RSV.preF	1	11.05232
1608557	8	Yes	SMARRT.RSV.preF	1	13.75085
1608406	12	Yes	SMARRT.RSV.preF	1	13.64134
1609188	12	Yes	SMARRT.RSV.preF	1	13.38018
1605751	12	Yes	SMARRT.RSV.preF	1	12.60905
1608557	12	Yes	SMARRT.RSV.preF	1	14.76212
1608406	16	Yes	SMARRT.RSV.preF	1	12.06316
1609188	16	Yes	SMARRT.RSV.preF	1	12.04092
1605751	16	Yes	SMARRT.RSV.preF	1	9.628447
1608557	16	Yes	SMARRT.RSV.preF	1	12.79899
1608406	18	Yes	SMARRT.RSV.preF	1	14.94378
1609188	18	Yes	SMARRT.RSV.preF	1	14.74616
1605751	18	Yes	SMARRT.RSV.preF	1	13.23942
1608557	18	Yes	SMARRT.RSV.preF	1	15.49623
1608406	20	Yes	SMARRT.RSV.preF	1	14.39352
1609188	20	Yes	SMARRT.RSV.preF	1	14.34906
1605751	20	Yes	SMARRT.RSV.preF	1	12.3543
1608557	20	Yes	SMARRT.RSV.preF	1	15.8
1608406	24	Yes	SMARRT.RSV.preF	1	14.27707
1609188	24	Yes	SMARRT.RSV.preF	1	14.02636
1605751	24	Yes	SMARRT.RSV.preF	1	11.76164
1608557	24	Yes	SMARRT.RSV.preF	1	15.62992
1609984	0	Yes	SMARRT.RSV.preF	10	5
1606195	0	Yes	SMARRT.RSV.preF	10	8.347139
1608115	0	Yes	SMARRT.RSV.preF	10	12.08268
1609092	0	Yes	SMARRT.RSV.preF	10	10.92433
1609984	1	Yes	SMARRT.RSV.preF	10	8.134894
1606195	1	Yes	SMARRT.RSV.preF	10	15.05079
1608115	1	Yes	SMARRT.RSV.preF	10	15.17415
1609092	1	Yes	SMARRT.RSV.preF	10	15.17415
1609984	2	Yes	SMARRT.RSV.preF	10	10.10811
1606195	2	Yes	SMARRT.RSV.preF	10	15.13101
1608115	2	Yes	SMARRT.RSV.preF	10	15.13101
1609092	2	Yes	SMARRT.RSV.preF	10	15.13101
1609984	4	Yes	SMARRT.RSV.preF	10	10.85546
1606195	4	Yes	SMARRT.RSV.preF	10	15.44588
1608115	4	Yes	SMARRT.RSV.preF	10	15.44588
1609092	4	Yes	SMARRT.RSV.preF	10	15.44588
1609984	8	Yes	SMARRT.RSV.preF	10	10.61174
1606195	8	Yes	SMARRT.RSV.preF	10	15.16324
1608115	8	Yes	SMARRT.RSV.preF	10	16.11722
1609092	8	Yes	SMARRT.RSV.preF	10	16.11722
1609984	12	Yes	SMARRT.RSV.preF	10	10.95205
1606195	12	Yes	SMARRT.RSV.preF	10	15.22059
1608115	12	Yes	SMARRT.RSV.preF	10	15.5397
1609092	12	Yes	SMARRT.RSV.preF	10	14.74819
1609984	16	Yes	SMARRT.RSV.preF	10	8.590806
1606195	16	Yes	SMARRT.RSV.preF	10	13.88948
1608115	16	Yes	SMARRT.RSV.preF	10	14.33529
1609092	16	Yes	SMARRT.RSV.preF	10	10.42455
1609984	18	Yes	SMARRT.RSV.preF	10	13.7087
1606195	18	Yes	SMARRT.RSV.preF	10	14.73855
1608115	18	Yes	SMARRT.RSV.preF	10	15.59623
1609092	18	Yes	SMARRT.RSV.preF	10	15.59623
1609984	20	Yes	SMARRT.RSV.preF	10	13.26866
1606195	20	Yes	SMARRT.RSV.preF	10	15.63609
1608115	20	Yes	SMARRT.RSV.preF	10	15.8
1609092	20	Yes	SMARRT.RSV.preF	10	15.8
1609984	24	Yes	SMARRT.RSV.preF	10	12.34715
1606195	24	Yes	SMARRT.RSV.preF	10	15.72992
1608115	24	Yes	SMARRT.RSV.preF	10	15.72992
1609092	24	Yes	SMARRT.RSV.preF	10	15.72992
1607503	0	No	SMARRT.RSV.preF	10	5
1608505	0	No	SMARRT.RSV.preF	10	5
1608526	0	No	SMARRT.RSV.preF	10	5
1608984	0	No	SMARRT.RSV.preF	10	5
1607503	1	No	SMARRT.RSV.preF	10	6.507097
1608505	1	No	SMARRT.RSV.preF	10	5
1608526	1	No	SMARRT.RSV.preF	10	5
1608984	1	No	SMARRT.RSV.preF	10	5
1607503	2	No	SMARRT.RSV.preF	10	12.29467
1608505	2	No	SMARRT.RSV.preF	10	8.465567
1608526	2	No	SMARRT.RSV.preF	10	12.3816
1608984	2	No	SMARRT.RSV.preF	10	8.139687
1607503	4	No	SMARRT.RSV.preF	10	11.43987
1608505	4	No	SMARRT.RSV.preF	10	9.601963
1608526	4	No	SMARRT.RSV.preF	10	10.306
1608984	4	No	SMARRT.RSV.preF	10	7.660842
1607503	8	No	SMARRT.RSV.preF	10	12.10584
1608505	8	No	SMARRT.RSV.preF	10	11.22085
1608526	8	No	SMARRT.RSV.preF	10	9.695527
1608984	8	No	SMARRT.RSV.preF	10	8.340994
1607503	12	No	SMARRT.RSV.preF	10	13.3849
1608505	12	No	SMARRT.RSV.preF	10	11.29403
1608526	12	No	SMARRT.RSV.preF	10	11.62234
1608984	12	No	SMARRT.RSV.preF	10	10.10276
1607503	16	No	SMARRT.RSV.preF	10	11.14748
1608505	16	No	SMARRT.RSV.preF	10	9.244957
1608526	16	No	SMARRT.RSV.preF	10	8.274322
1608984	16	No	SMARRT.RSV.preF	10	7.726081
1607503	18	No	SMARRT.RSV.preF	10	15.1411
1608505	18	No	SMARRT.RSV.preF	10	12.96559
1608526	18	No	SMARRT.RSV.preF	10	12.23859
1608984	18	No	SMARRT.RSV.preF	10	13.69373
1607503	20	No	SMARRT.RSV.preF	10	14.51424
1608505	20	No	SMARRT.RSV.preF	10	12.79099
1608526	20	No	SMARRT.RSV.preF	10	12.86087
1608984	20	No	SMARRT.RSV.preF	10	13.03784
1607503	24	No	SMARRT.RSV.preF	10	14.41727
1608505	24	No	SMARRT.RSV.preF	10	12.00106
1608526	24	No	SMARRT.RSV.preF	10	11.58724
1608984	24	No	SMARRT.RSV.preF	10	11.10644

## Sheet: Supplementary Figure 2
Fig S2.	RSV.F specific memory T-cells
Animal	Week	RSV pre-exposed status	Vaccine	Dose (in mcg)	T-cell phenotype	PFS
1607427	0	Yes	PRPM	50	CD4	0.165313
1606161	0	Yes	PRPM	50	CD4	0.279348
1608515	0	Yes	PRPM	50	CD4	0.291276
1609566	0	Yes	PRPM	50	CD4	0.155749
1607427	4	Yes	PRPM	50	CD4	0.394728
1606161	4	Yes	PRPM	50	CD4	0.41905
1608515	4	Yes	PRPM	50	CD4	0.640036
1609566	4	Yes	PRPM	50	CD4	0.187448
1608406	0	Yes	SMARRT.RSV.preF	1	CD4	0.159618
1609188	0	Yes	SMARRT.RSV.preF	1	CD4	0.150054
1605751	0	Yes	SMARRT.RSV.preF	1	CD4	0.276393
1608557	0	Yes	SMARRT.RSV.preF	1	CD4	0.240694
1608406	4	Yes	SMARRT.RSV.preF	1	CD4	0.71662
1609188	4	Yes	SMARRT.RSV.preF	1	CD4	0.460078
1605751	4	Yes	SMARRT.RSV.preF	1	CD4	0.729095
1608557	4	Yes	SMARRT.RSV.preF	1	CD4	0.589969
1609984	0	Yes	SMARRT.RSV.preF	10	CD4	NA
1606195	0	Yes	SMARRT.RSV.preF	10	CD4	0.233026
1608115	0	Yes	SMARRT.RSV.preF	10	CD4	0.292413
1609092	0	Yes	SMARRT.RSV.preF	10	CD4	0.257387
1609984	4	Yes	SMARRT.RSV.preF	10	CD4	0.718221
1606195	4	Yes	SMARRT.RSV.preF	10	CD4	0.725914
1608115	4	Yes	SMARRT.RSV.preF	10	CD4	0.657622
1609092	4	Yes	SMARRT.RSV.preF	10	CD4	NA
1607503	0	No	SMARRT.RSV.preF	10	CD4	0.117776
1608505	0	No	SMARRT.RSV.preF	10	CD4	0.024783
1608526	0	No	SMARRT.RSV.preF	10	CD4	0.012131
1608984	0	No	SMARRT.RSV.preF	10	CD4	0.137219167
1607503	4	No	SMARRT.RSV.preF	10	CD4	0.67882
1608505	4	No	SMARRT.RSV.preF	10	CD4	0.315273
1608526	4	No	SMARRT.RSV.preF	10	CD4	0.64419
1608984	4	No	SMARRT.RSV.preF	10	CD4	0.433255
1607427	0	Yes	PRPM	50	CD8	0.024388
1606161	0	Yes	PRPM	50	CD8	0.386291
1608515	0	Yes	PRPM	50	CD8	0.349359
1609566	0	Yes	PRPM	50	CD8	0.035855
1607427	4	Yes	PRPM	50	CD8	0.148638
1606161	4	Yes	PRPM	50	CD8	0.584813
1608515	4	Yes	PRPM	50	CD8	0.459706
1609566	4	Yes	PRPM	50	CD8	0.310315
1608406	0	Yes	SMARRT.RSV.preF	1	CD8	0.046243
1609188	0	Yes	SMARRT.RSV.preF	1	CD8	0.027032
1605751	0	Yes	SMARRT.RSV.preF	1	CD8	0.002573
1608557	0	Yes	SMARRT.RSV.preF	1	CD8	0.01736
1608406	4	Yes	SMARRT.RSV.preF	1	CD8	0.6214725
1609188	4	Yes	SMARRT.RSV.preF	1	CD8	0.026373333
1605751	4	Yes	SMARRT.RSV.preF	1	CD8	0.608015833
1608557	4	Yes	SMARRT.RSV.preF	1	CD8	0.39908
1609984	0	Yes	SMARRT.RSV.preF	10	CD8	NA
1606195	0	Yes	SMARRT.RSV.preF	10	CD8	0.003782
1608115	0	Yes	SMARRT.RSV.preF	10	CD8	0.055428
1609092	0	Yes	SMARRT.RSV.preF	10	CD8	0.036208
1609984	4	Yes	SMARRT.RSV.preF	10	CD8	0.606985833
1606195	4	Yes	SMARRT.RSV.preF	10	CD8	0.483428333
1608115	4	Yes	SMARRT.RSV.preF	10	CD8	0.595749167
1609092	4	Yes	SMARRT.RSV.preF	10	CD8	NA
1607503	0	No	SMARRT.RSV.preF	10	CD8	0.07715
1608505	0	No	SMARRT.RSV.preF	10	CD8	0.034913
1608526	0	No	SMARRT.RSV.preF	10	CD8	0.02734
1608984	0	No	SMARRT.RSV.preF	10	CD8	0.009498
1607503	4	No	SMARRT.RSV.preF	10	CD8	0.236941667
1608505	4	No	SMARRT.RSV.preF	10	CD8	0.361260833
1608526	4	No	SMARRT.RSV.preF	10	CD8	0.232565
1608984	4	No	SMARRT.RSV.preF	10	CD8	0.11571

## Sheet: Supplementary Figure 4
Fig S4.	RSV.postF ELISA
Animal	Week	RSV pre-exposed status	Vaccine (at week 0)	Dose (in mcg)	Endpoint titer (log10)
1607427	-12	Yes	PRPM	50	2.267
1609566	-12	Yes	PRPM	50	2.265
1606161	-12	Yes	PRPM	50	2.314
1608515	-12	Yes	PRPM	50	2.488
1607427	-10	Yes	PRPM	50	3.212
1609566	-10	Yes	PRPM	50	4.045
1606161	-10	Yes	PRPM	50	3.524
1608515	-10	Yes	PRPM	50	4.49
1607427	-8	Yes	PRPM	50	4.046
1609566	-8	Yes	PRPM	50	4.178
1606161	-8	Yes	PRPM	50	4.44
1608515	-8	Yes	PRPM	50	4.548
1608406	-12	Yes	SMARRT.RSV.preF	1	2.269
1609188	-12	Yes	SMARRT.RSV.preF	1	2.347
1605751	-12	Yes	SMARRT.RSV.preF	1	2.493
1608557	-12	Yes	SMARRT.RSV.preF	1	2.953
1608406	-10	Yes	SMARRT.RSV.preF	1	3.834
1609188	-10	Yes	SMARRT.RSV.preF	1	3.241
1605751	-10	Yes	SMARRT.RSV.preF	1	2.954
1608557	-10	Yes	SMARRT.RSV.preF	1	3.375
1608406	-8	Yes	SMARRT.RSV.preF	1	3.823
1609188	-8	Yes	SMARRT.RSV.preF	1	3.606
1605751	-8	Yes	SMARRT.RSV.preF	1	3.588
1608557	-8	Yes	SMARRT.RSV.preF	1	4.145
1606195	-12	Yes	SMARRT.RSV.preF	10	2.681
1609984	-12	Yes	SMARRT.RSV.preF	10	2.439
1608115	-12	Yes	SMARRT.RSV.preF	10	2.303
1609092	-12	Yes	SMARRT.RSV.preF	10	2.998
1606195	-10	Yes	SMARRT.RSV.preF	10	4.471
1609984	-10	Yes	SMARRT.RSV.preF	10	3.216
1608115	-10	Yes	SMARRT.RSV.preF	10	3.494
1609092	-10	Yes	SMARRT.RSV.preF	10	4.175
1606195	-8	Yes	SMARRT.RSV.preF	10	4.53
1609984	-8	Yes	SMARRT.RSV.preF	10	3.389
1608115	-8	Yes	SMARRT.RSV.preF	10	3.835
1609092	-8	Yes	SMARRT.RSV.preF	10	4.282
1607503	-12	No	SMARRT.RSV.preF	10	2.345
1608505	-12	No	SMARRT.RSV.preF	10	2.264
1608526	-12	No	SMARRT.RSV.preF	10	2.356
1608984	-12	No	SMARRT.RSV.preF	10	2.064
1607503	-10	No	SMARRT.RSV.preF	10	2.277
1608505	-10	No	SMARRT.RSV.preF	10	2.174
1608526	-10	No	SMARRT.RSV.preF	10	2.313
1608984	-10	No	SMARRT.RSV.preF	10	1.966
1607503	-8	No	SMARRT.RSV.preF	10	2.339
1608505	-8	No	SMARRT.RSV.preF	10	2.503
1608526	-8	No	SMARRT.RSV.preF	10	2.954
1608984	-8	No	SMARRT.RSV.preF	10	2.237
